# Supplementary material for: Proteomics of epicardial adipose tissue in patients with heart failure
Source: J Cell Mol Med. 2019 Oct 31;24(1):511–20. doi: 10.1111/jcmm.14758 (PMC6933327; doi:10.1111/jcmm.14758)
Supplement: Supplementary file 5 [file JCMM-24-511-s005.xlsx]

## Sheet: Supplementary Table 3. all prot
Majority.protein.IDs	Gene.names	Number.of.proteins	Unique.peptides	Sequence.coverage....	MS.MS.count	Q.value	Score	LFQ.intensity.AGZ	LFQ.intensity.BYP	LFQ.intensity.CYS	LFQ.intensity.LJ	LFQ.intensity.SSF	LFQ.intensity.SYL	LFQ.intensity.XJQ	LFQ.intensity.YJJ	LFQ.intensity.ZSX	LFQ.intensity.ZYQ	iBAQ	Symbol	Rank	group2.3	group1.5	group2.1	group2.5	group1.4	group1.2	group2.4	group2.2	group1.1	group1.3	im..group2.3	im..group1.5	im..group2.1	im..group2.5	im..group1.4	im..group1.2	im..group2.4	im..group2.2	im..group1.1	im..group1.3	group1	group2	pv..group1--group2	qv..group1--group2	fc..group1--group2	ENTREZID	Alias
A0A218N9E7;X2D546;X2D544;X2D537;X2D4V5;X2D4V3;X2D4U5;X2D4K6;X2D4F2;X2D4E2;X2D4D6;X2D3Z8;X2D3Z7;X2D3Z6;H9E7F7;A0A059QM31;H9E7P8;A0A059RTG7;A0A059QNV4;E2DTL8;A0A1B1PEQ8;H9E7W2;G3CA49;K7WVJ5;H9E7T7;X5C6M5;X5BKA4;X2CK15;X2C841;W8DFH5;W8D1X2;V9K571;V9JPM6;V9JD22;V9J3S1;U5Z9R9;U5Z487;U3LSI8;T1SWS8;T1Q632;S4STI1;R9Y478;R9Y412;Q9B2U8;Q9B138;Q8WCW3;Q8HNR6;Q8HNR1;Q85KS0;Q7YEH2;Q7Y6M3;Q6VJJ3;Q6VJD8;Q6VIG7;Q…	cox2;COX2;COII;MT-CO2	345	4	22.2	20	0	25.444	10555000	8754100	6636900	5896700	7526900	11820000	7309700	7548100	9798100	5358600	22314000	cox2	208	10555000	8.7541e+06	6636900	5896700	7.5269e+06	11820000	7309700	7.5481e+06	9798100	5358600	FALSE	FALSE	FALSE	FALSE	FALSE	FALSE	FALSE	FALSE	FALSE	FALSE	8651540	7589280	0.552866	0.83721	1.13997	4513	COX2;COII;cox2;MT-CO2
B4DNE4;B4DPQ6;A0A024RA87;G3V1Q4;A0A023T695;B4DUD6;Q8TC62;E7ES33;Q3LIE9;A4GYY8;A8K3D0;E7EPK1;Q16181-2;Q16181;Q59EY4;A0A0U1RRE1;Q3B7A3	SEPT7;Nbla02942;DKFZp686F17268	22	8	20.2	38	0	53.119	6873000	5077700	7266300	5870700	10680000	5915400	8966500	11229000	8777100	6767100	9055700	2019-09-07	394	6.873e+06	5.0777e+06	7.2663e+06	5.8707e+06	10680000	5915400	8.9665e+06	11229000	8.7771e+06	6767100	FALSE	FALSE	FALSE	FALSE	FALSE	FALSE	FALSE	FALSE	FALSE	FALSE	7443460	8041100	0.669792	0.847678	0.925677	989	SEPT7;DKFZp686F17268;Nbla02942
Q0QF12;A0A024QZ30;P31040-2;P31040;D6RFM5;B3KT34;A0A087X1I3;B4DYN5;P31040-3	SDHA	15	7	16	22	0	53.605	5651700	6998100	3355400	4322600	6602300	4749700	6528900	3763000	5840500	3238800	4318500	SDHA	596	5651700	6.9981e+06	3355400	4.3226e+06	6.6023e+06	4749700	6528900	3763000	5.8405e+06	3238800	FALSE	FALSE	FALSE	FALSE	FALSE	FALSE	FALSE	FALSE	FALSE	FALSE	5485880	4724320	0.504501	0.83721	1.1612	6389	SDHA
Q6FG43;Q9BTI6;J3QLD9;A0A024QZ62;E7EMK3;Q14254;K7EKW9	FLOT2;hCG_1998851	7	4	11.1	14	0	27.197	2771500	1798000	1895200	0	1884500	1383300	1600400	1896500	1658900	1642800	1493100	FLOT2	896	2771500	1798000	1895200	1.07957e+06	1884500	1383300	1600400	1896500	1658900	1642800	FALSE	FALSE	FALSE	TRUE	FALSE	FALSE	FALSE	FALSE	FALSE	FALSE	1673500	1.84863e+06	0.757536	0.847678	0.905263	2319	FLOT2
A0A024QZ64;B7Z3K9;P09972;B7Z1Z9;B7Z3K7;B7Z1N6;B7Z1Y2;A8MVZ9;J3KSV6;J3QKP5;B7Z1L5	ALDOC	15	3	15.4	5	0	25.998	0	461970	1102200	0	466110	0	0	0	621480	1095000	340440	ALDOC	1211	1.20586e+06	461970	1102200	525505	466110	885380	894298	962437	621480	1095000	TRUE	FALSE	FALSE	TRUE	FALSE	TRUE	TRUE	TRUE	FALSE	FALSE	705988	938059	0.219274	0.83721	0.752605	230	ALDOC
Q2TAB3;Q1ET63;Q1ET62;Q1ET61;B3KT14;A0A024QZB4;A0A0A6YYL2;P50225;P0DMN0;P0DMM9;P0DMM9-3;Q9UMT9;Q59GG0;H3BRY5;Q1ET65;Q1ET64;P50225-2	SULT1A4;ST1A5;hCG_1993905;SULT1A1;SULT1A3;STP1	22	3	11.5	6	0	19.74	3391300	3420400	0	2764200	0	2227700	2644500	4369800	0	0	2752800	SULT1A4	721	3391300	3420400	947504	2764200	884468	2227700	2644500	4369800	1.06342e+06	961285	FALSE	FALSE	TRUE	FALSE	TRUE	FALSE	FALSE	FALSE	TRUE	TRUE	1.71145e+06	2.82346e+06	0.159637	0.83721	0.606155	445329	ST1A5;SULT1A1;SULT1A3;SULT1A4
Q0QEW2;G3V203;H0YHA7;A0A024QZD1;J3QQ67;Q07020-2;Q07020;F8VUA6;F8VYV2;B4DDY5;A0A075B7A0	RPL18	11	2	14.6	15	0	13.681	1679200	0	0	0	1198000	1529200	1177100	1996600	1763300	2103300	3864200	RPL18	626	1679200	952445	454039	1.11276e+06	1198000	1529200	1177100	1996600	1763300	2103300	FALSE	TRUE	TRUE	TRUE	FALSE	FALSE	FALSE	FALSE	FALSE	FALSE	1.50925e+06	1.28394e+06	0.452023	0.83721	1.17548	6141	RPL18
A0A024QZF2;P10301	RRAS	4	5	36.7	26	0	48.426	12006000	14653000	9992100	9913200	12399000	13872000	20182000	9767600	9689300	9788700	18834000	RRAS	242	12006000	14653000	9.9921e+06	9913200	12399000	13872000	20182000	9767600	9.6893e+06	9.7887e+06	FALSE	FALSE	FALSE	FALSE	FALSE	FALSE	FALSE	FALSE	FALSE	FALSE	12080400	12372180	0.98297	0.865856	0.976416	6237	RRAS
A0A024QZJ6;A0A024QZJ4;P35749-4;P35749;B1PS43;P35749-3;P35749-2;Q7Z7R0	MYH11	15	20	20.4	30	0	142.31	4520700	1054000	3587300	3093500	9670000	3087000	2497900	40922000	3351200	3132200	1643200	MYH11	871	4520700	1054000	3587300	3093500	9.67e+06	3087000	2497900	40922000	3351200	3132200	FALSE	FALSE	FALSE	FALSE	FALSE	FALSE	FALSE	FALSE	FALSE	FALSE	4058880	10924280	0.369961	0.83721	0.371547	4629	MYH11
A0A024QZN4;V9HWK2;P18206-2;P18206;B3KXA2;B4E3Q9	VCL;HEL114	10	56	53.4	263	0	323.31	174850000	120190000	86647000	122730000	137390000	135700000	158570000	140210000	166380000	113460000	39420000	VCL	134	174850000	120190000	8.6647e+07	122730000	137390000	135700000	158570000	140210000	166380000	113460000	FALSE	FALSE	FALSE	FALSE	FALSE	FALSE	FALSE	FALSE	FALSE	FALSE	134624000	136601400	0.977925	0.865749	0.985524	7414	VCL;HEL114
A0A0A0MR02;A0A024QZT0;A0A024QZN9;P45880;Q5JSD2;Q5JSD1;P45880-2;P45880-1;B4DKM5	VDAC2	10	6	20.6	20	0	38.749	10409000	8951500	3890600	4205700	8874800	8897400	8794100	6813200	7127800	5939500	11222000	VDAC2	339	10409000	8.9515e+06	3890600	4205700	8.8748e+06	8897400	8.7941e+06	6813200	7.1278e+06	5939500	FALSE	FALSE	FALSE	FALSE	FALSE	FALSE	FALSE	FALSE	FALSE	FALSE	7958200	6822520	0.36738	0.83721	1.16646	7417	VDAC2
Q5BJH1;B4DEK5;Q53FJ5;A0A024QZQ2;C9JIZ6;Q59EN5;P07602;P07602-2;P07602-3;B4DRB7	PSAP	10	4	15	24	0	25.604	11644000	20563000	11168000	14096000	13571000	13747000	23182000	17725000	16680000	19052000	22355000	PSAP	207	11644000	20563000	11168000	14096000	13571000	13747000	23182000	17725000	16680000	19052000	FALSE	FALSE	FALSE	FALSE	FALSE	FALSE	FALSE	FALSE	FALSE	FALSE	16722600	15563000	0.616018	0.838304	1.07451	5660	PSAP
A0A2R8YD12;A0A024QZX3;A0A024QZX5;A0A087X1N8;P35237;A0A2R8Y6A7;Q8IXH2	SERPINB6	16	3	10.5	13	0	18.829	0	4202100	0	0	2169800	1802500	2364500	1967700	0	0	1912700	SERPINB6	825	607860	4202100	977281	1.08421e+06	2169800	1802500	2364500	1967700	526391	462509	TRUE	FALSE	TRUE	TRUE	FALSE	FALSE	FALSE	FALSE	TRUE	TRUE	1.83266e+06	1.40031e+06	0.906459	0.851841	1.30875	5269	SERPINB6
A3KPC7;A0A024RAS2;Q08AJ9;B2R5B3;A4FTV9;A0A024R017;A0A0U1RR32;A0A0U1RRH7;Q99878;Q96KK5;Q9BTM1;Q16777;Q93077;Q7L7L0;Q6FI13;P20671;P0C0S8;P04908;H0YFX9;B4E0B3;B2R5B6;Q96QV6;Q9BTM1-2;Q8IUE6	HIST1H2AH;H2AFJ;HIST1H2AB;HIST1H2AK;HIST1H2AC;HIST1H2AJ;HIST2H2AC;HIST3H2A;HIST2H2AA3;HIST1H2AD;HIST1H2AG;HIST1H2AA;HIST2H2AB	39	1	32.8	33	0	34.463	58566000	35492000	92168000	19707000	109850000	40981000	26856000	109520000	66643000	84276000	258450000	HIST1H2AH	28	58566000	35492000	9.2168e+07	19707000	109850000	40981000	26856000	109520000	66643000	84276000	FALSE	FALSE	FALSE	FALSE	FALSE	FALSE	FALSE	FALSE	FALSE	FALSE	67448400	61363400	0.608431	0.83721	1.09916	85235	HIST1H2AH;H2AFJ;HIST1H2AA;HIST1H2AB; HIST1H2AE;HIST1H2AC;HIST1H2AD;HIST1H2AG; HIST1H2AI; HIST1H2AK; HIST1H2AL; HIST1H2AM;HIST1H2AJ;HIST1H2AK;HIST2H2AA3; HIST2H2AA4;HIST2H2AB;HIST2H2AC;HIST3H2A
A0A024R035;P02748	C9	3	10	17.9	35	0	63.777	4970300	10612000	5559800	22091000	14429000	21447000	5181000	14904000	16583000	20736000	10501000	C9	359	4970300	10612000	5559800	22091000	14429000	21447000	5181000	14904000	16583000	20736000	FALSE	FALSE	FALSE	FALSE	FALSE	FALSE	FALSE	FALSE	FALSE	FALSE	16761400	10541220	0.0742802	0.83721	1.59008	735	C9
B2RAW0;A0A024R036;P98082-2;P98082-3;P98082;D6REB1;D6RIA5;D6RFF7	DAB2	8	3	3.8	7	0	17.458	0	1969300	787670	603200	0	594410	552640	691130	0	731710	508440	DAB2	1148	1.2411e+06	1969300	787670	603200	428633	594410	552640	691130	1.09534e+06	731710	TRUE	FALSE	FALSE	FALSE	TRUE	FALSE	FALSE	FALSE	TRUE	FALSE	963879	775149	0.717147	0.847678	1.24348	1601	DAB2
A0A024R040;P55809;Q6IAV5;A1E286;E9PDW2;B7Z609	OXCT1;OXCT	7	4	9.4	8	0	22.827	0	1983100	1414400	1895900	2396500	1565600	2162400	1958000	1908500	0	1533300	OXCT1	889	1.21079e+06	1983100	1414400	1895900	2396500	1565600	2162400	1958000	1908500	991327	TRUE	FALSE	FALSE	FALSE	FALSE	FALSE	FALSE	FALSE	FALSE	TRUE	1.76901e+06	1.7283e+06	0.981323	0.865749	1.02355	5019	OXCT1
B2R6K4;A0A024R056;P62873-2;P62873;A0A2L0WW42;F6UT28;B1AKQ8;F6X3N5	GNB1	19	5	28.2	43	0	94.541	24573000	29568000	20936000	27880000	28291000	22072000	44512000	23964000	23156000	26189000	48583000	GNB1	115	24573000	29568000	20936000	27880000	28291000	22072000	44512000	23964000	23156000	26189000	FALSE	FALSE	FALSE	FALSE	FALSE	FALSE	FALSE	FALSE	FALSE	FALSE	25855200	28373000	0.720986	0.847678	0.911261	2782	GNB1
Q2TB59;A0A024R0C3;Q13423;D6RHU2;D6RAI5;E9PCX7	NNT	8	4	3.9	8	0	24.629	2494700	2507100	0	0	1866300	2895200	1378200	1905900	2708000	1815100	748700	NNT	1074	2494700	2507100	951669	735096	1866300	2895200	1378200	1905900	2708000	1815100	FALSE	FALSE	TRUE	TRUE	FALSE	FALSE	FALSE	FALSE	FALSE	FALSE	2358340	1.49311e+06	0.0490013	0.83721	1.57948	23530	NNT
A8K0T9;A0A024R0E5;P52907	CAPZA1	3	4	22.4	22	0	42.283	5896200	6046300	4276600	6305700	4657800	6795000	5539100	8157600	3944400	2764100	9282600	CAPZA1	390	5.8962e+06	6.0463e+06	4276600	6305700	4657800	6.795e+06	5.5391e+06	8157600	3944400	2764100	FALSE	FALSE	FALSE	FALSE	FALSE	FALSE	FALSE	FALSE	FALSE	FALSE	4841520	6035040	0.25716	0.83721	0.802235	829	CAPZA1
M0R0Y2;A0A024R0R9;P54920;M0R2M1	NAPA	8	4	18.8	14	0	25.97	0	1951200	1782900	2134300	1844400	1521700	1597100	1475000	1578900	1392000	2267100	NAPA	776	836553	1951200	1782900	2134300	1844400	1521700	1597100	1475000	1578900	1392000	TRUE	FALSE	FALSE	FALSE	FALSE	FALSE	FALSE	FALSE	FALSE	FALSE	1657640	1.56517e+06	0.637717	0.841486	1.05908	8775	NAPA
A0A024R0S6;Q9NZN4;B4DLA1;Q8NCJ3;Q9NZN4-2;B3KUH4	EHD2	9	17	35.4	134	0	137.21	99175000	118570000	79401000	77993000	99319000	151510000	136230000	84742000	101760000	106200000	79321000	EHD2	78	9.9175e+07	118570000	7.9401e+07	77993000	9.9319e+07	151510000	136230000	84742000	101760000	106200000	FALSE	FALSE	FALSE	FALSE	FALSE	FALSE	FALSE	FALSE	FALSE	FALSE	115471800	95508200	0.216433	0.83721	1.20902	30846	EHD2
K7ERI9;A0A024R0T8;P02654;K7EJI9;K7ELM9;K7EPF9;K7EKP1	APOC1	7	4	35.1	27	0	36.01	13887000	19977000	13189000	37037000	23508000	24147000	23224000	22469000	28708000	7427600	158940000	APOC1	38	13887000	19977000	13189000	37037000	23508000	24147000	23224000	22469000	28708000	7427600	FALSE	FALSE	FALSE	FALSE	FALSE	FALSE	FALSE	FALSE	FALSE	FALSE	20753520	21961200	0.814851	0.850444	0.945008	341	APOC1
Q6P163;A0A024R0T9;A0A0S2Z3C2;K7ER74;P02655	APOC2;APOC4-APOC2	6	3	40.3	8	0	21.113	4239300	5589400	7963000	9844200	12448000	6340900	15977000	6784900	6394400	3342800	60121000	APOC2	96	4239300	5589400	7.963e+06	9844200	12448000	6.3409e+06	15977000	6784900	6.3944e+06	3342800	FALSE	FALSE	FALSE	FALSE	FALSE	FALSE	FALSE	FALSE	FALSE	FALSE	6.8231e+06	8961680	0.404929	0.83721	0.761364	344	APOC2;APOC4-APOC2
K7EM16;A0A0S2Z4N8;A0A024R0V4;P50552;A0A0S2Z4I9	VASP	5	2	13.1	10	0	13.5	1381700	815960	765480	0	808020	0	503140	2378600	0	0	1259300	VASP	944	1381700	815960	765480	303234	808020	426934	503140	2378600	1.06789e+06	965487	FALSE	FALSE	FALSE	TRUE	FALSE	TRUE	FALSE	FALSE	TRUE	TRUE	816858	1.06643e+06	0.889533	0.850444	0.765974	7408	VASP
A0A024R3Q3;A0A024R0Y6;P84077;P61204;B4E190;F5H423;P61204-2;B4DN70;B4DEB9	ARF1;ARF3	15	3	32	14	0	36.783	1045900	1156200	1495400	930420	614300	1393700	1220500	802900	0	901160	2216000	ARF1	780	1045900	1156200	1495400	930420	614300	1393700	1220500	802900	730606	901160	FALSE	FALSE	FALSE	FALSE	FALSE	FALSE	FALSE	FALSE	TRUE	FALSE	959193	1099024	0.462361	0.83721	0.872768	375	ARF1;ARF3
F8VQX6;H0YI09;A0A024R118;Q9H8H3;B4DDW1	METTL7A	5	4	30	17	0	32.971	0	2316900	1084200	1526500	2004200	2079600	4260200	1273600	0	1471100	4372200	METTL7A	590	360246	2316900	1084200	1526500	2004200	2079600	4260200	1273600	307657	1471100	TRUE	FALSE	FALSE	FALSE	FALSE	FALSE	FALSE	FALSE	TRUE	FALSE	1.63589e+06	1.70095e+06	0.910973	0.851841	0.961752	25840	METTL7A
A0A024R138;P21695-2;P21695;B2R6C0	GPD1	6	19	55	170	0	323.31	262250000	303400000	166180000	249120000	296040000	295550000	390810000	205050000	263070000	198970000	260970000	GPD1	27	262250000	303400000	166180000	249120000	296040000	295550000	390810000	205050000	263070000	198970000	FALSE	FALSE	FALSE	FALSE	FALSE	FALSE	FALSE	FALSE	FALSE	FALSE	271406000	254682000	0.629364	0.841486	1.06567	2819	GPD1
B2R923;A0A024R159;Q6YN16-2;Q6YN16;B4DWC7;B4E136	HSDL2	6	4	13.6	8	0	30.059	2602800	2181500	2420700	0	1879400	3155700	0	0	0	2047600	1872600	HSDL2	836	2602800	2181500	2420700	400007	1879400	3155700	434125	475519	403234	2047600	FALSE	FALSE	FALSE	TRUE	FALSE	FALSE	TRUE	TRUE	TRUE	FALSE	1.93349e+06	1.26663e+06	0.275824	0.83721	1.52648	84263	HSDL2
A0A024R172;Q14914-2;Q14914;F2Z3J9	LTB4DH;PTGR1	4	2	6.4	11	0	12.516	2582700	5456100	2379100	0	3081800	2687700	5583500	2563600	0	1769400	5283700	LTB4DH	538	2582700	5.4561e+06	2379100	533061	3081800	2687700	5583500	2563600	533782	1769400	FALSE	FALSE	FALSE	TRUE	FALSE	FALSE	FALSE	FALSE	TRUE	FALSE	2.70576e+06	2.72839e+06	0.972114	0.865749	0.991704	22949	PTGR1
A0A024R1A3;P22314-2;P22314	UBE1;UBA1	13	17	19.6	84	0	187.24	16426000	16362000	13594000	11148000	15621000	18379000	15206000	18311000	16977000	16170000	6346600	UBE1	488	16426000	16362000	13594000	11148000	15621000	18379000	15206000	18311000	16977000	16170000	FALSE	FALSE	FALSE	FALSE	FALSE	FALSE	FALSE	FALSE	FALSE	FALSE	16701800	14937000	0.325032	0.83721	1.11815	7317	UBA1;UBE1
A0A024R1A4;P68036-2;P68036;P68036-3;A0A1B0GUS4;A8K4W8	UBE2L3	6	2	10.4	13	0	12.44	0	3566700	3168900	5116800	3989000	2343800	4398000	5189600	3608500	3212100	11171000	UBE2L3	340	468866	3566700	3168900	5116800	3989000	2343800	4398000	5189600	3608500	3212100	TRUE	FALSE	FALSE	FALSE	FALSE	FALSE	FALSE	FALSE	FALSE	FALSE	3344020	3.66843e+06	0.734669	0.847678	0.911566	7332	UBE2L3;UBE2L5
A0A024R1K7;Q04917;B2R6N6;A2IDB2;Q9H4N8	YWHAH	7	6	38.6	31	0	47.764	4286900	5964600	3256600	3512700	3378900	3285100	3966800	4355300	4075400	3773400	5524200	YWHAH	523	4286900	5964600	3256600	3512700	3378900	3285100	3966800	4355300	4075400	3773400	FALSE	FALSE	FALSE	FALSE	FALSE	FALSE	FALSE	FALSE	FALSE	FALSE	4095480	3875660	0.813554	0.850444	1.05672	7533	YWHAH
A0A024R1N1;P35579;P35579-2;Q86XU5	MYH9	21	5	28.9	192	0	323.31	74861000	27427000	96711000	77194000	96995000	52483000	59427000	99430000	58099000	78319000	14426000	MYH9	301	74861000	27427000	96711000	7.7194e+07	9.6995e+07	5.2483e+07	59427000	9.943e+07	58099000	7.8319e+07	FALSE	FALSE	FALSE	FALSE	FALSE	FALSE	FALSE	FALSE	FALSE	FALSE	62664600	81524600	0.201336	0.83721	0.768659	4627	MYH9
B4DE32;B1AHC9;B2RDN9;A0A024R1N4;P12956;B4E356;P12956-2	XRCC6	8	5	10.7	11	0	33.573	2133500	1457500	0	0	1492500	1966400	860560	1846200	1427900	1443900	955230	XRCC6	1019	2133500	1457500	639790	607615	1492500	1966400	860560	1846200	1427900	1443900	FALSE	FALSE	TRUE	TRUE	FALSE	FALSE	FALSE	FALSE	FALSE	FALSE	1557640	1.21753e+06	0.192633	0.83721	1.27934	2547	XRCC6
A0A024R1S8;Q14847;A8K1D2;Q14847-2;C9J9W2;B4DIC4;B4DJI4;Q14847-3	LASP1	12	8	30.7	29	0	71.723	14212000	14272000	7725100	16564000	12924000	7571900	20338000	19710000	12560000	8841100	22562000	LASP1	205	14212000	14272000	7725100	16564000	12924000	7571900	20338000	19710000	12560000	8841100	FALSE	FALSE	FALSE	FALSE	FALSE	FALSE	FALSE	FALSE	FALSE	FALSE	11233800	15709820	0.19585	0.83721	0.715081	3927	LASP1
A0A024R1U4;P51148;P51148-2;K7ERI8;K7ERQ8	RAB5C	17	3	27.8	31	0	35.217	4947200	7501300	4041600	4219000	3230100	5707000	6855900	5216000	3674100	4412300	9976100	RAB5C	367	4947200	7501300	4041600	4219000	3230100	5707000	6855900	5216000	3674100	4412300	FALSE	FALSE	FALSE	FALSE	FALSE	FALSE	FALSE	FALSE	FALSE	FALSE	4904960	5055940	0.775071	0.847678	0.970138	5878	RAB5C
A0A024R1Z6;Q99536;Q99536-3;K7ERT7;B3KUF8;Q99536-2	VAT1	11	8	31.8	25	0	60.404	4183800	5278800	3503900	3688200	2846000	3590300	3803700	2793200	5270800	4280600	5187400	VAT1	542	4183800	5278800	3503900	3688200	2846000	3590300	3803700	2793200	5270800	4280600	FALSE	FALSE	FALSE	FALSE	FALSE	FALSE	FALSE	FALSE	FALSE	FALSE	4253300	3594560	0.373995	0.83721	1.18326	10493	VAT1
B4DJ66;J3KNQ3;Q53GN6;B2RBM7;A0A024R201;Q9Y6E3;A0A087WUL9;Q9UNM6;Q9UNM6-2;H0YD73;E9PL38	PSMD13	12	3	9.3	3	0	16.574	1187800	1347600	1017100	1330300	1025200	1025300	1476900	1352400	1267600	1101300	1213900	PSMD13	953	1187800	1347600	1017100	1330300	1025200	1025300	1476900	1352400	1267600	1101300	FALSE	FALSE	FALSE	FALSE	FALSE	FALSE	FALSE	FALSE	FALSE	FALSE	1153400	1272900	0.42952	0.83721	0.90612	5719	PSMD13
B4DUQ1;A0A024R228;Q5EC54;P61978-3;P61978;P61978-2;B4DFF1;Q5T6W2	HNRPK;HNRNPK	11	9	26.7	60	0	89.088	12901000	10672000	10203000	7157500	9933600	10943000	9022700	16084000	14427000	9442300	9491400	HNRPK	381	12901000	10672000	10203000	7157500	9.9336e+06	10943000	9022700	16084000	14427000	9.4423e+06	FALSE	FALSE	FALSE	FALSE	FALSE	FALSE	FALSE	FALSE	FALSE	FALSE	11083580	11073640	0.87716	0.850444	1.0009	3190	HNRNPK;HNRPK
Q8TEP9;A0A0S2Z5N2;A0A024R2F9;Q9BTV4	FLJ00144;TMEM43	4	3	11	6	0	16.81	0	1189800	745640	1296500	0	1706500	2839000	884670	0	0	1909300	FLJ00144	826	616173	1189800	745640	1296500	911832	1706500	2839000	884670	606587	650498	TRUE	FALSE	FALSE	FALSE	TRUE	FALSE	FALSE	FALSE	TRUE	TRUE	1.01304e+06	1.2764e+06	0.681777	0.847678	0.793674	79188	TMEM43
A0A024R2G1;Q96HD1;Q96HD1-2	CRELD1	3	2	5.2	6	0	12.247	0	716380	0	0	741070	746090	1141600	0	687780	0	508560	CRELD1	1147	697901	716380	258875	1.81084e+06	741070	746090	1141600	991407	687780	264520	TRUE	FALSE	TRUE	TRUE	FALSE	FALSE	FALSE	TRUE	FALSE	TRUE	631168	980125	0.408547	0.83721	0.643967	78987	CRELD1
C9J9K3;A0A024R2P0;A0A0C4DG17;P08865;A0A024R7P5;Q96RS2;F8WD59	RPSA;LOC388524	7	7	31.9	39	0	65.184	6322300	7740200	5499200	3146600	5905400	7474300	5896200	6730900	7146300	9854900	10415000	RPSA	360	6322300	7.7402e+06	5499200	3146600	5905400	7474300	5.8962e+06	6730900	7146300	9.8549e+06	FALSE	FALSE	FALSE	FALSE	FALSE	FALSE	FALSE	FALSE	FALSE	FALSE	7624220	5519040	0.0739689	0.83721	1.38144	3921	RPSA
A0A024R2U9;C9JIF9;P13798;H7C393;H7C1U0	APEH	7	9	13.4	16	0	56.874	1400600	2007900	2228200	4945300	0	2775900	1636900	1714000	1553200	0	1385500	APEH	921	1400600	2007900	2228200	4945300	888297	2775900	1636900	1714000	1553200	350505	FALSE	FALSE	FALSE	FALSE	TRUE	FALSE	FALSE	FALSE	FALSE	TRUE	1.51516e+06	2385000	0.199611	0.83721	0.635287	327	APEH
A0A0S2Z472;A8KAH7;A0A024R2W3;P13861-2;P13861;H7C330	PRKAR2A	9	4	18.6	10	0	23.298	4937400	2438900	0	2778000	2378200	2042200	2817900	3131900	3035800	2241300	2185600	PRKAR2A	784	4937400	2438900	343559	2778000	2378200	2042200	2817900	3131900	3035800	2241300	FALSE	FALSE	TRUE	FALSE	FALSE	FALSE	FALSE	FALSE	FALSE	FALSE	2427280	2.80175e+06	0.780311	0.847678	0.866344	5576	PRKAR2A
A0A024R319;P55268	LAMB2	5	15	10	41	0	140.93	2232700	0	8480000	2945200	9103500	2564900	3708200	4404200	3303200	8929100	1028600	LAMB2	1005	2232700	468456	8.48e+06	2945200	9.1035e+06	2564900	3708200	4404200	3303200	8929100	FALSE	TRUE	FALSE	FALSE	FALSE	FALSE	FALSE	FALSE	FALSE	FALSE	4.87383e+06	4354060	0.723022	0.847678	1.11938	3913	LAMB2
A0A024R321;O75369-2;O75369-9;O75369;O75369-8;O75369-6;O75369-3;O75369-5;O75369-4;Q68CT4;E7EN95;O75369-7	FLNB;DKFZp686A1668	14	17	8.8	39	0	114.22	6667100	8412600	4785000	6113200	6711400	6025200	6407600	7448600	7808400	4949900	991140	FLNB	1012	6667100	8.4126e+06	4785000	6113200	6.7114e+06	6025200	6407600	7448600	7808400	4949900	FALSE	FALSE	FALSE	FALSE	FALSE	FALSE	FALSE	FALSE	FALSE	FALSE	6781500	6284300	0.655084	0.846087	1.07912	2317	FLNB
A0A024R324;P61586;B4DKN9;Q9BVT0;A0A0B6XK12	RHOA;ARHA	5	2	30.1	19	0	36.358	5573400	9484400	4307200	5527600	5237400	5859900	11276000	6764800	3408700	4642700	17640000	RHOA	263	5.5734e+06	9.4844e+06	4307200	5527600	5237400	5.8599e+06	11276000	6.7648e+06	3408700	4642700	FALSE	FALSE	FALSE	FALSE	FALSE	FALSE	FALSE	FALSE	FALSE	FALSE	5726620	6689800	0.543489	0.83721	0.856023	387	RHOA
A0A024R325;Q96I99;Q3ZCW5;E9PDQ8;Q96I99-2	SUCLG2	8	5	15.3	21	0	38.182	5272000	3688700	1915100	3508500	4677600	5709400	3510400	3905000	3747900	2457300	2891100	SUCLG2	707	5272000	3688700	1915100	3508500	4677600	5709400	3510400	3905000	3747900	2457300	FALSE	FALSE	FALSE	FALSE	FALSE	FALSE	FALSE	FALSE	FALSE	FALSE	4056180	3622200	0.608262	0.83721	1.11981	8801	SUCLG2
E9PQS1;A0A087WT99;A0A024R3B0;A8K718;A0A024R396;A0A1W2PRB8;Q9H0W9-3;Q9H0W9-2;Q9H0W9;E9PR95;E9PSC3;E9PLC5;E9PLB3;E9PIP1;E9PPB5;E9PJU8;Q9H0W9-4	C11orf54	17	2	12.1	2	0	11.328	0	421720	0	0	319480	373210	228120	0	521800	0	515050	C11orf54	1141	1.9725e+06	421720	460711	860995	319480	373210	228120	966492	521800	469268	TRUE	FALSE	TRUE	TRUE	FALSE	FALSE	FALSE	TRUE	FALSE	TRUE	421096	897765	0.170311	0.83721	0.469049	28970	C11orf54;MED17
E9PEJ4;B4DJX1;Q86YI5;A0A024R3D8;P10515;Q01991;B4DS43;H0YDD4	DLAT	10	3	5.7	8	0	22.255	1650300	2896000	1483500	1205700	1660300	2173700	1249900	1374700	3044900	0	1312600	DLAT	934	1650300	2896000	1483500	1205700	1660300	2173700	1249900	1374700	3044900	536034	FALSE	FALSE	FALSE	FALSE	FALSE	FALSE	FALSE	FALSE	FALSE	TRUE	2.06219e+06	1392820	0.476732	0.83721	1.48058	1737	DLAT
A0A024R3E3;P02647;F8W696	APOA1	7	21	72.3	286	0	323.31	344970000	903600000	779170000	539520000	561370000	525820000	661880000	787890000	572840000	612100000	760140000	APOA1	8	344970000	9.036e+08	779170000	5.3952e+08	5.6137e+08	525820000	661880000	7.8789e+08	5.7284e+08	6.121e+08	FALSE	FALSE	FALSE	FALSE	FALSE	FALSE	FALSE	FALSE	FALSE	FALSE	635146000	622686000	0.839261	0.850444	1.02001	335	APOA1
B3KXZ9;A0A024R3I5;P43121;B2R642;A8K6A6;P43121-2	MCAM	6	12	27.7	58	0	107.89	33999000	29124000	14078000	19594000	26953000	22405000	31231000	17628000	21555000	20793000	18010000	MCAM	256	33999000	29124000	14078000	19594000	26953000	22405000	31231000	17628000	21555000	20793000	FALSE	FALSE	FALSE	FALSE	FALSE	FALSE	FALSE	FALSE	FALSE	FALSE	24166000	23306000	0.689857	0.847678	1.0369	4162	MCAM
A0A024R3W7;P24534	EEF1B2	6	3	15.6	11	0	25.88	2036300	1675200	1991700	1041200	1491100	956690	1446600	2800200	1277000	2327700	2727300	EEF1B2	726	2036300	1675200	1991700	1041200	1491100	956690	1446600	2800200	1277000	2327700	FALSE	FALSE	FALSE	FALSE	FALSE	FALSE	FALSE	FALSE	FALSE	FALSE	1545538	1863200	0.482296	0.83721	0.829507	1933	EEF1B2
B3GQS7;A0A024R3X4;P10809;B7Z597;B7Z5E7;B7Z4F6	HSPD1	19	15	31.3	82	0	224.11	35358000	38086000	24048000	28364000	32493000	44484000	31886000	35791000	41490000	24556000	22144000	HSPD1	209	35358000	38086000	24048000	28364000	32493000	44484000	31886000	35791000	41490000	24556000	FALSE	FALSE	FALSE	FALSE	FALSE	FALSE	FALSE	FALSE	FALSE	FALSE	36221800	31089400	0.382231	0.83721	1.16509	3329	HSPD1
B7ZLE5;A0A024R462;P02751-10;P02751-5;P02751-9;P02751-14;P02751-13;P02751-8;P02751-17;P02751-3;P02751;P02751-7;P02751-15;P02751-6;P02751-11;P02751-12;P02751-4;Q6MZM7	FN1;DKFZp686O12165	42	22	12.2	59	0	145.51	18687000	3999900	17762000	17305000	20956000	6654700	5154900	13297000	7439200	11187000	2547300	FN1	746	18687000	3999900	17762000	17305000	20956000	6.6547e+06	5154900	13297000	7439200	11187000	FALSE	FALSE	FALSE	FALSE	FALSE	FALSE	FALSE	FALSE	FALSE	FALSE	10047360	14441180	0.259987	0.83721	0.695744	2335	FN1;DKFZp686O12165
B3KM80;Q6ZS99;B3KTP9;A0A024R4A0;P19338;H7BY16;Q9BQ02	NCL	7	13	22.2	43	0	78.262	22314000	8482800	11067000	7946900	14248000	11346000	12371000	27307000	15709000	8497200	11021000	NCL	345	22314000	8.4828e+06	11067000	7.9469e+06	14248000	11346000	12371000	27307000	15709000	8.4972e+06	FALSE	FALSE	FALSE	FALSE	FALSE	FALSE	FALSE	FALSE	FALSE	FALSE	11656600	16201180	0.365292	0.83721	0.719491	4691	NCL
A0A087WW61;A0A087WX67;A0A087WXV3;A0A087WXQ5;K7EJM5;A0A087WV68;A0A0A0N0N3;A0A0A0N0M3;K7EN94;B1AKP7;G3V162;A0A087X260;A0A087WYY0;B4DRW3;A0A0A0N0L3;A0A024R4E2;Q13148-4;Q13148;A0A087WZC9;A0A087WX29	TARDBP;TDP43	20	2	12.3	3	0	12.092	0	915170	0	0	1089800	732190	668800	2811000	929700	0	2595700	TARDBP	738	972336	915170	526647	424188	1089800	732190	668800	2811000	929700	1.62598e+06	TRUE	FALSE	TRUE	TRUE	FALSE	FALSE	FALSE	FALSE	FALSE	TRUE	1.05857e+06	1.08059e+06	0.59572	0.83721	0.979617	23435	TARDBP;TDP43
A0A024R4F1;P06733;A0A2R8Y6G6;E2DRY6;P06733-2;K7EM90	ENO1	25	17	46.1	135	0	268.06	120990000	110970000	85508000	93281000	79704000	103470000	116970000	117330000	92783000	76662000	97910000	ENO1	65	120990000	110970000	85508000	9.3281e+07	7.9704e+07	103470000	116970000	117330000	92783000	7.6662e+07	FALSE	FALSE	FALSE	FALSE	FALSE	FALSE	FALSE	FALSE	FALSE	FALSE	92717800	106815800	0.297134	0.83721	0.868016	2023	ENO1
Q0QF37;Q75MT9;Q6FHZ0;A0A024R4K3;P40926;G3XAL0;P40926-2;B3KTM1	MDH2	8	15	59.3	106	0	122.52	28588000	33052000	19192000	24431000	29852000	42805000	31873000	26106000	35554000	26593000	36837000	MDH2	143	28588000	33052000	19192000	24431000	29852000	42805000	31873000	26106000	35554000	26593000	FALSE	FALSE	FALSE	FALSE	FALSE	FALSE	FALSE	FALSE	FALSE	FALSE	33571200	26038000	0.0936576	0.83721	1.28932	4191	MDH2
A0A024R4M0;P46781;A5D904;B5MCT8;C9JM19;B7Z732	RPS9	6	3	16.5	6	0	19.371	2671800	0	2461000	2568800	3012300	2158000	2633200	3055700	2829000	3227200	5083600	RPS9	551	2671800	981301	2461000	2568800	3012300	2158000	2633200	3055700	2829000	3227200	FALSE	TRUE	FALSE	FALSE	FALSE	FALSE	FALSE	FALSE	FALSE	FALSE	2.44156e+06	2678100	0.496213	0.83721	0.911676	6203	RPS9
A0A024R4X0;P00387-2;P00387;P00387-3;Q6ZVI6;B1AHF3	CYB5R3	6	7	30.2	15	0	66.459	12768000	12555000	12144000	13280000	7452600	10537000	21512000	11717000	10692000	15106000	20377000	CYB5R3	225	12768000	12555000	12144000	13280000	7.4526e+06	10537000	21512000	11717000	10692000	15106000	FALSE	FALSE	FALSE	FALSE	FALSE	FALSE	FALSE	FALSE	FALSE	FALSE	11268520	14284200	0.216135	0.83721	0.78888	1727	CYB5R3
A0A024R542;Q9C0C2;B3KXS7;Q9C0C2-2;A0A2R8Y5C4	TNKS1BP1	7	6	3.2	7	0	38.245	0	1337800	954490	0	1165800	821970	2698100	1069700	1223400	0	320050	TNKS1BP1	1215	495794	1337800	954490	362211	1165800	821970	2698100	1069700	1223400	763859	TRUE	FALSE	FALSE	TRUE	FALSE	FALSE	FALSE	FALSE	FALSE	TRUE	1.06257e+06	1.11606e+06	0.642464	0.841486	0.95207	85456	TNKS1BP1
C9JC03;B4DZH9;B2R5U3;A0A024R571;Q9H4M9;B4DMV9;B4DR44;B4DTR4;C9J2Z4	EHD1	14	4	13.9	11	0	25.001	1525000	1870600	1597300	1290100	1232400	1965100	1560100	1880100	1444000	915910	1523900	EHD1	891	1525000	1870600	1597300	1290100	1232400	1965100	1560100	1880100	1444000	915910	FALSE	FALSE	FALSE	FALSE	FALSE	FALSE	FALSE	FALSE	FALSE	FALSE	1485602	1570520	0.64153	0.841486	0.94593	10938	EHD1
A0A024R5A3;A0A024R580;B2RDI5;P07384;B4DWH5	CAPN1	15	5	6.8	12	0	29.525	0	2195300	4156800	4217400	2348600	4079700	2565900	4468300	2359300	0	1810400	CAPN1	847	426614	2195300	4.1568e+06	4217400	2348600	4079700	2565900	4468300	2359300	372046	TRUE	FALSE	FALSE	FALSE	FALSE	FALSE	FALSE	FALSE	FALSE	TRUE	2.27099e+06	3.167e+06	0.609689	0.83721	0.717078	823	CAPN1
B7Z361;A0A024R5C4;B7Z3E3;B7Z8W8;O95197-3;O95197-4;O95197-7;O95197-2;O95197;F5H617;O95197-6;O95197-5	RTN3	12	2	9.3	12	0	12.792	0	0	4914000	9501500	4953900	5436200	14818000	4041900	0	0	21809000	RTN3	213	617572	956483	4914000	9.5015e+06	4.9539e+06	5436200	14818000	4041900	1.76241e+06	316877	TRUE	TRUE	FALSE	FALSE	FALSE	FALSE	FALSE	FALSE	TRUE	TRUE	2.68517e+06	6.77859e+06	0.194449	0.83721	0.396125	10313	RTN3
A0A024R5C5;P11498	PC	5	17	17.1	36	0	111.18	6071400	8410200	2925000	2798100	8780400	14392000	6211000	3333300	8435900	3400900	2472500	PC	756	6071400	8410200	2925000	2798100	8780400	14392000	6211000	3333300	8435900	3400900	FALSE	FALSE	FALSE	FALSE	FALSE	FALSE	FALSE	FALSE	FALSE	FALSE	8683880	4267760	0.0363813	0.83721	2.03476	5091	PC
Q6FGX3;Q53ET8;A0A024R5J5;A0A024R5H8;P20340-2;P20340;B7Z5Z9;Q6AZ91;P20340-4;Q9NRW1	RAB6A;RAB6B	20	3	14.9	8	0	19.338	0	4567500	4688600	4126000	3388300	6868500	5561600	4529800	4888600	4308300	7775600	RAB6A	428	614981	4567500	4688600	4126000	3388300	6868500	5561600	4529800	4888600	4308300	TRUE	FALSE	FALSE	FALSE	FALSE	FALSE	FALSE	FALSE	FALSE	FALSE	4804240	3.9042e+06	0.354527	0.83721	1.23053	5870	RAB6A;RAB6B
B4DN87;A8K259;A0A024R5K8;P50454;E9PR70;E9PPV6;E9PNX1;E9PK86;E9PMI5;E9PJH8;E9PIG2;E9PRS3	SERPINH1	16	7	21.7	23	0	46.205	4223700	16216000	4137400	8254100	4885400	9972100	9006000	4625300	5843600	4514000	7647200	SERPINH1	437	4223700	16216000	4137400	8.2541e+06	4885400	9.9721e+06	9006000	4.6253e+06	5843600	4514000	FALSE	FALSE	FALSE	FALSE	FALSE	FALSE	FALSE	FALSE	FALSE	FALSE	8286220	6049300	0.432231	0.83721	1.36978	871	SERPINH1
V9HW65;A0A024R5Z7;P07355;P07355-2;H0YN42;H0YMD0;H0YMU9;A6NMY6;H0YKS4;B4DNH8;H0YM50;H0YMM1;H0YNP5	HEL-S-270;ANXA2;ANXA2P2	29	21	60.8	168	0	323.31	117240000	101940000	277470000	76300000	235040000	112940000	176120000	130630000	100430000	366520000	156930000	HEL-S-270	39	117240000	101940000	277470000	76300000	235040000	112940000	176120000	130630000	100430000	366520000	FALSE	FALSE	FALSE	FALSE	FALSE	FALSE	FALSE	FALSE	FALSE	FALSE	183374000	155552000	0.755084	0.847678	1.17886	302	ANXA2;ANXA2P2;HEL-S-270
A0A024R611;Q59G88;P31146;H3BRY3;H3BTU6;H3BRJ0	CORO1A	11	9	16.9	30	0	58.512	15653000	3185500	13630000	9535600	9438600	4051500	3420900	31299000	7087000	5284400	10907000	CORO1A	349	15653000	3185500	13630000	9.5356e+06	9.4386e+06	4051500	3420900	31299000	7087000	5284400	FALSE	FALSE	FALSE	FALSE	FALSE	FALSE	FALSE	FALSE	FALSE	FALSE	5809400	14707700	0.0688586	0.83721	0.39499	11151	CORO1A
A0A024R652;F5H2F4;B7Z809;P11586	MTHFD1	4	18	20.1	67	0	124.67	13364000	15304000	10088000	10108000	16504000	15701000	12904000	9331600	13404000	11548000	5625800	MTHFD1	518	13364000	15304000	10088000	10108000	16504000	15701000	12904000	9331600	13404000	11548000	FALSE	FALSE	FALSE	FALSE	FALSE	FALSE	FALSE	FALSE	FALSE	FALSE	14492200	11159120	0.0518936	0.83721	1.29869	4522	MTHFD1
H0YJ34;A0A024R687;Q96AC1;Q96AC1-3;Q96AC1-2;A0A0U1RRM8	FERMT2;PLEKHC1	18	1	14.8	36	0	65.353	14611000	8749000	8306000	7874900	11037000	10733000	12813000	10459000	11115000	6408700	6129300	FERMT2	497	14611000	8.749e+06	8306000	7874900	11037000	10733000	12813000	10459000	11115000	6408700	FALSE	FALSE	FALSE	FALSE	FALSE	FALSE	FALSE	FALSE	FALSE	FALSE	9608540	10812780	0.565603	0.83721	0.888628	10979	FERMT2
Q86TY5;Q6FGL0;A0A024R693;Q59FR8;P17931;Q6NVH9;G3V3R6	LGALS3;hCG_22119	7	6	48.8	23	0	37.816	7147100	9664700	8931600	7712600	7588700	8600100	6709700	6101600	6646100	0	18438000	LGALS3	251	7.1471e+06	9.6647e+06	8.9316e+06	7.7126e+06	7588700	8.6001e+06	6709700	6101600	6646100	470405	FALSE	FALSE	FALSE	FALSE	FALSE	FALSE	FALSE	FALSE	FALSE	TRUE	6.594e+06	7320520	0.416965	0.83721	0.900756	3958	LGALS3
A0A024R694;P12814-2;P12814;P12814-3;H9KV75;B7Z565;P12814-4;B4DFY0;B3KUX9;Q86TX4	ACTN1	28	11	24.2	28	0	77.058	5054600	1816400	3410600	1863700	1713400	3067200	2204900	3429700	2164800	2021300	1063200	ACTN1	990	5054600	1816400	3410600	1863700	1713400	3067200	2204900	3429700	2164800	2021300	FALSE	FALSE	FALSE	FALSE	FALSE	FALSE	FALSE	FALSE	FALSE	FALSE	2156620	3192700	0.1269	0.83721	0.675485	87	ACTN1
A0A024R6C9;P36957;Q6IBS5;P36957-2;Q86TQ8;Q86TW7	DLST	13	7	19	24	0	74.329	4846700	5170000	4047500	4545400	4543100	6833900	5696300	4213600	6116000	4089300	4752300	DLST	568	4846700	5170000	4047500	4545400	4543100	6833900	5696300	4213600	6.116e+06	4089300	FALSE	FALSE	FALSE	FALSE	FALSE	FALSE	FALSE	FALSE	FALSE	FALSE	5350460	4669900	0.390493	0.83721	1.14573	1743	DLST
Q53H94;A0A024R6G4;Q02252-2;Q02252;Q53FN8	ALDH6A1	7	12	23.2	25	0	71.282	14969000	9353100	8167300	11073000	17915000	19657000	10305000	7839700	14445000	6518800	9048300	ALDH6A1	396	14969000	9.3531e+06	8167300	11073000	17915000	19657000	10305000	7.8397e+06	14445000	6.5188e+06	FALSE	FALSE	FALSE	FALSE	FALSE	FALSE	FALSE	FALSE	FALSE	FALSE	13577780	10470800	0.428457	0.83721	1.29673	4329	ALDH6A1
A0A024R6K8;P23381;P23381-2;G3V3H8;G3V3Y5	WARS	24	7	16.1	21	0	51.309	5714900	5238800	3566900	5518200	6682300	5531000	8875400	6062600	5956800	4359400	5778400	WARS	511	5714900	5.2388e+06	3566900	5518200	6.6823e+06	5531000	8.8754e+06	6.0626e+06	5.9568e+06	4359400	FALSE	FALSE	FALSE	FALSE	FALSE	FALSE	FALSE	FALSE	FALSE	FALSE	5553660	5947600	0.846394	0.850444	0.933765	7453	WARS
A0A024R6P0;B3KS79;P01011;G3V3A0;G3V595	SERPINA3	6	11	26.5	61	0	112.04	7517400	56809000	31771000	9942700	84273000	67149000	23586000	14363000	19095000	176430000	49669000	SERPINA3	113	7517400	56809000	31771000	9942700	8.4273e+07	67149000	23586000	14363000	19095000	176430000	FALSE	FALSE	FALSE	FALSE	FALSE	FALSE	FALSE	FALSE	FALSE	FALSE	80751200	17436020	0.00473411	0.83721	4.63129	12	SERPINA3
B3KUZ8;A0A024R6W0;P00505-2;P00505;A8K482	GOT2	5	4	11.6	18	0	26.871	2254100	1422400	0	0	1498500	3359700	2542200	1803000	2028200	1577600	1650500	GOT2	869	2254100	1422400	1.60734e+06	534333	1498500	3359700	2542200	1803000	2028200	1577600	FALSE	FALSE	TRUE	TRUE	FALSE	FALSE	FALSE	FALSE	FALSE	FALSE	1977280	1.74819e+06	0.576031	0.83721	1.13104	2806	GOT2
B3KY43;Q6DHZ2;A0A024R712;P31323;Q75MP1	PRKAR2B	6	9	30.6	52	0	98.834	18519000	26034000	10946000	18915000	20318000	16364000	27367000	12795000	19688000	17485000	18550000	PRKAR2B	248	18519000	26034000	10946000	18915000	20318000	16364000	27367000	12795000	19688000	17485000	FALSE	FALSE	FALSE	FALSE	FALSE	FALSE	FALSE	FALSE	FALSE	FALSE	19977800	17708400	0.447147	0.83721	1.12815	5577	PRKAR2B
B4DFL1;E9PEX6;B4DMK9;A0A024R713;P09622;P09622-2;P09622-3	DLD	10	9	21.6	24	0	56.787	9088300	5881000	4241300	7174400	9723900	9026500	7494100	6164900	9109500	5017000	8047900	DLD	419	9.0883e+06	5.881e+06	4241300	7174400	9723900	9026500	7.4941e+06	6164900	9109500	5017000	FALSE	FALSE	FALSE	FALSE	FALSE	FALSE	FALSE	FALSE	FALSE	FALSE	7751580	6832600	0.568677	0.83721	1.1345	1738	DLD
A0A024R782;P07738;B3KUR3;Q59GR5	BPGM	5	7	27	19	0	44.68	5099800	1955700	12356000	23199000	3178200	5195200	4211700	6695600	2263300	0	10502000	BPGM	358	5099800	1955700	12356000	23199000	3178200	5195200	4211700	6695600	2263300	468298	FALSE	FALSE	FALSE	FALSE	FALSE	FALSE	FALSE	FALSE	FALSE	TRUE	2.61214e+06	10312420	0.0109339	0.83721	0.2533	669	BPGM
A0A024R7A8;P15121;Q59EL5;E9PCX2	AKR1B1	8	3	8.5	7	0	18.575	3789700	5241700	3446700	4229000	3889300	2931000	6424700	6317200	4134500	4767100	5527300	AKR1B1	522	3789700	5241700	3446700	4229000	3889300	2931000	6.4247e+06	6.3172e+06	4134500	4767100	FALSE	FALSE	FALSE	FALSE	FALSE	FALSE	FALSE	FALSE	FALSE	FALSE	4192720	4841460	0.510337	0.83721	0.866003	231	AKR1B1
K7EKQ2;Q6FG59;A0A024R7B7;Q16543;K7EQA9	CDC37	8	4	9.6	13	0	25.812	5418700	4903100	2019300	3476000	3726700	2684600	3966100	5913700	4354900	0	6611400	CDC37	475	5.4187e+06	4903100	2019300	3476000	3726700	2684600	3966100	5913700	4354900	444703	FALSE	FALSE	FALSE	FALSE	FALSE	FALSE	FALSE	FALSE	FALSE	TRUE	3.2228e+06	4158760	0.356265	0.83721	0.774943	11140	CDC37
A0A024R7F1;K7ELL7;B4DJQ5;P14314-2;P14314;A0A0S2Z4D8;A0A0S2Z4W7;A2VCQ4;A0A0S2Z4A0	PRKCSH	13	11	21.1	34	0	76.483	13398000	11548000	5976200	6555500	6999500	9493000	18325000	9652400	9773100	9312300	11942000	PRKCSH	329	13398000	11548000	5.9762e+06	6.5555e+06	6999500	9493000	18325000	9652400	9.7731e+06	9.3123e+06	FALSE	FALSE	FALSE	FALSE	FALSE	FALSE	FALSE	FALSE	FALSE	FALSE	9.42518e+06	10781420	0.821453	0.850444	0.874206	5589	PRKCSH
A8K8B9;A0A024R7J0;P17612-2;P17612;Q15136;K7ERP6;B7Z708;P22694-10	PRKACA;KIN27;PRKACB	9	2	16	17	0	40.259	6174100	9667300	6987900	6822300	6113500	6706800	8134300	6683100	6911300	6994300	8918500	PRKACA	398	6.1741e+06	9667300	6.9879e+06	6.8223e+06	6113500	6706800	8.1343e+06	6683100	6.9113e+06	6.9943e+06	FALSE	FALSE	FALSE	FALSE	FALSE	FALSE	FALSE	FALSE	FALSE	FALSE	7278640	6960340	0.775953	0.847678	1.04573	5566	PRKACA
A0A024R7S3;P09497-2;P09497	CLTB	5	6	25.1	10	0	38.349	3562800	6875000	2102800	2205700	2838900	2535200	6070800	3882800	2831600	2611900	8827900	CLTB	404	3562800	6.875e+06	2102800	2205700	2838900	2535200	6.0708e+06	3882800	2831600	2611900	FALSE	FALSE	FALSE	FALSE	FALSE	FALSE	FALSE	FALSE	FALSE	FALSE	3538520	3564980	0.965318	0.865749	0.992578	1212	CLTB
A0A024R7V6;P61019;A0A0A1HAW1;P61019-2;E9PKL7	RAB2;RAB2A	11	4	39.2	37	0	77.274	3444900	6021000	4132500	3114200	3349900	7120500	7118800	4062600	4552800	5218200	7897700	RAB2	425	3444900	6.021e+06	4132500	3114200	3349900	7120500	7118800	4062600	4552800	5218200	FALSE	FALSE	FALSE	FALSE	FALSE	FALSE	FALSE	FALSE	FALSE	FALSE	5252480	4374600	0.374086	0.83721	1.20068	5862	RAB2A
A8MUD9;A0A024R814;P18124;C9JZ88;C9JIJ5;O95036	RPL7;WUGSC:H_RG054D04.1	6	2	9.6	5	0	11.596	915190	702170	780620	0	819440	808160	772110	1749900	0	0	1724100	RPL7	863	915190	702170	780620	531977	819440	808160	772110	1749900	852593	603633	FALSE	FALSE	FALSE	TRUE	FALSE	FALSE	FALSE	FALSE	TRUE	TRUE	757199	949959	0.513126	0.83721	0.797086	6129	RPL7
A0A024R845;P61106;X6RFL8	RAB14	3	7	33.5	14	0	51.41	8675800	7533400	3667600	5216300	4436400	6045900	6680000	5116000	5280500	5193000	7710900	RAB14	431	8675800	7533400	3667600	5216300	4436400	6045900	6680000	5116000	5280500	5193000	FALSE	FALSE	FALSE	FALSE	FALSE	FALSE	FALSE	FALSE	FALSE	FALSE	5697840	5871140	0.980389	0.865749	0.970483	51552	RAB14
B7Z3I9;A0A140VJL9;A0A024R877;Q6ZMU0;P13716;P13716-2	ALAD	7	6	22.7	13	0	37.811	0	0	3619400	4448000	3202300	3365500	3181600	3172000	0	0	3558700	ALAD	645	585922	652135	3619400	4448000	3202300	3365500	3181600	3172000	427026	356468	TRUE	TRUE	FALSE	FALSE	FALSE	FALSE	FALSE	FALSE	TRUE	TRUE	1.60069e+06	3.00138e+06	0.136693	0.83721	0.533316	210	ALAD
B4E2V5;B4DZK8;A0A024R882;P27105	STOM	7	5	25.7	30	0	55.043	10078000	4904300	7573700	6157200	4837200	9013000	6486900	4842600	6942500	4477300	9321500	STOM	389	10078000	4904300	7.5737e+06	6157200	4837200	9013000	6486900	4842600	6.9425e+06	4477300	FALSE	FALSE	FALSE	FALSE	FALSE	FALSE	FALSE	FALSE	FALSE	FALSE	6034860	7027680	0.447121	0.83721	0.858727	2040	STOM
K7EL40;A0A0S2Z5W9;A0A024R8Q0;A0A0S2Z5A5;A0A024R8V0;Q9UHD8-4;Q9UHD8-9;Q9UHD8-3;Q9UHD8-8;Q9UHD8-7;Q9UHD8-2;Q9UHD8-5;Q9UHD8;K7EK18	2019-09-09	24	3	13.4	6	0	19.082	1094700	785970	1036900	0	1315600	864320	947640	5270900	1068600	1048500	2401400	2019-09-09	763	1094700	785970	1036900	505590	1315600	864320	947640	5270900	1068600	1048500	FALSE	FALSE	FALSE	TRUE	FALSE	FALSE	FALSE	FALSE	FALSE	FALSE	1016598	1.77115e+06	0.60917	0.83721	0.573978	10801	2019-09-09
A0A024R8S5;P07237;B4DUA5;H7BZ94;B4DNL5;B4DLN6;H0Y3Z3;Q96C96	P4HB	20	20	36.4	85	0	308.75	53328000	79747000	37838000	43865000	39536000	53593000	78833000	57639000	54118000	45532000	34292000	P4HB	148	53328000	79747000	37838000	43865000	39536000	5.3593e+07	78833000	57639000	54118000	45532000	FALSE	FALSE	FALSE	FALSE	FALSE	FALSE	FALSE	FALSE	FALSE	FALSE	54505200	54300600	0.972192	0.865749	1.00377	5034	P4HB
Q53GB9;A0A024R8Z1;Q5VV89;O14880	MGST3	4	3	15.1	16	0	21.287	0	4893700	0	3154100	6463500	6320500	9016000	4318400	6467500	3953800	15779000	MGST3	285	779990	4893700	751953	3154100	6.4635e+06	6.3205e+06	9016000	4318400	6467500	3953800	TRUE	FALSE	TRUE	FALSE	FALSE	FALSE	FALSE	FALSE	FALSE	FALSE	5619800	3.60409e+06	0.0902724	0.83721	1.55928	4259	MGST3
A0A0K0Q2Z1;A0A024R944;A0A2S0BDD1;P01008	SERPINC1	10	8	17.7	31	0	54.091	11053000	18407000	15683000	15436000	26803000	16978000	23225000	11462000	19536000	23539000	14625000	SERPINC1	298	11053000	18407000	15683000	15436000	26803000	16978000	23225000	11462000	19536000	23539000	FALSE	FALSE	FALSE	FALSE	FALSE	FALSE	FALSE	FALSE	FALSE	FALSE	21052600	15371800	0.0760441	0.83721	1.36956	462	SERPINC1
A8K5T0;A0A024R962;P08603;A0A024R984	hCG_40889;CFH	10	19	20.1	76	0	146.9	13898000	9607300	24770000	22504000	33198000	12623000	9740900	24250000	20602000	43521000	7175300	hCG_40889	456	13898000	9.6073e+06	24770000	22504000	33198000	12623000	9740900	24250000	20602000	43521000	FALSE	FALSE	FALSE	FALSE	FALSE	FALSE	FALSE	FALSE	FALSE	FALSE	23910260	19032580	0.703204	0.847678	1.25628	3075	CFH
A8K8U3;A7E2D8;A0A024R968;P23634-5;P23634-4;P23634-3;P23634-2;P23634-7;P23634-6;P23634-8;P23634;A1X4P8;Q59H63;A1L3B5;E7ERY9;A0A2R8Y4R4;Q4J697;H0Y7S3;A0A2U3U055;A0A2U3TZI3;A0A024R2E4;Q68DH9;Q4LE63;A0A024RBC7;A0A024R2K6;Q16720-8;Q16720-7;Q16720-6;Q01814-4;Q16720-3;Q16720-5;Q01814-7;P20020-5;Q16720-2;P20020-2;P20020-6;Q01814-3;Q01814-6;Q01814-2;Q16720-4;Q01814-8;Q16720;P20020;Q01814-5;Q01814;P20020-4…	ATP2B4;ATP2B2;ATP2B3;ATP2B1;PMCA2;DKFZp686M088;ATP2B2 variant protein	47	3	3.4	11	0	21.029	965630	842220	0	771830	751560	1044400	947050	1075200	592270	569330	305370	ATP2B4	1223	965630	842220	364794	771830	751560	1044400	947050	1075200	592270	569330	FALSE	FALSE	TRUE	FALSE	FALSE	FALSE	FALSE	FALSE	FALSE	FALSE	759956	824901	0.861154	0.850444	0.92127	493	ATP2B1;ATP2B2;ATP2B2 variant protein;ATP2B3;ATP2B4
A0A024R972;P11047	LAMC1	7	33	26.4	149	0	323.31	40885000	25024000	36339000	24224000	54864000	31013000	41698000	22234000	30730000	53097000	10231000	LAMC1	361	40885000	25024000	36339000	24224000	54864000	31013000	41698000	22234000	30730000	53097000	FALSE	FALSE	FALSE	FALSE	FALSE	FALSE	FALSE	FALSE	FALSE	FALSE	38945600	33076000	0.534423	0.83721	1.17746	3915	LAMC1
A0A024R9D7;Q16698-2;Q16698	DECR1	9	9	26.3	40	0	124.78	11840000	11616000	7522600	7811600	11324000	15671000	7253800	8113100	12873000	7487500	9778200	DECR1	372	11840000	11616000	7522600	7811600	11324000	15671000	7.2538e+06	8.1131e+06	12873000	7487500	FALSE	FALSE	FALSE	FALSE	FALSE	FALSE	FALSE	FALSE	FALSE	FALSE	11794300	8508220	0.0842283	0.83721	1.38622	1666	DECR1
A0A024R9H2;P52758;H0YBX3;H0YB34	HRSP12	4	4	40.9	8	0	30.239	2418400	3224300	0	1864200	2480600	3003500	2411200	1532200	2530400	1972200	6992400	HRSP12	461	2418400	3224300	310424	1864200	2480600	3003500	2411200	1532200	2530400	1972200	FALSE	FALSE	TRUE	FALSE	FALSE	FALSE	FALSE	FALSE	FALSE	FALSE	2642200	1.70728e+06	0.119416	0.83721	1.5476	10247	RIDA
A0A024RAA7;P02747	C1QC	2	2	12.2	9	0	15.785	0	683170	2201700	0	2165700	0	635200	848590	891620	3087800	1979200	C1QC	813	476331	683170	2201700	682949	2165700	912964	635200	848590	891620	3087800	TRUE	FALSE	FALSE	TRUE	FALSE	TRUE	FALSE	FALSE	FALSE	FALSE	1.54825e+06	968954	0.259144	0.83721	1.59786	714	C1QC
A0A024RAB6;P98160	HSPG2	6	29	7.7	80	0	206.19	18793000	6321400	36782000	9971000	33878000	5530900	13978000	17965000	12321000	33806000	2212800	HSPG2	781	18793000	6321400	36782000	9971000	33878000	5530900	13978000	17965000	12321000	33806000	FALSE	FALSE	FALSE	FALSE	FALSE	FALSE	FALSE	FALSE	FALSE	FALSE	18371460	19497800	0.582387	0.83721	0.942232	3339	HSPG2
A0A0C4DGS1;A0A024RAD5;P39656-2;P39656-3;P39656;U3KQ84	DDOST	6	3	7.1	12	0	18.526	797490	0	1484900	0	838970	1184200	1333700	0	0	0	732490	DDOST	1077	797490	272464	1484900	406703	838970	1184200	1333700	660571	365977	656830	FALSE	TRUE	FALSE	TRUE	FALSE	FALSE	FALSE	TRUE	TRUE	TRUE	663688	936673	0.314086	0.83721	0.708559	1650	DDOST
A0A024RAD8;P30038;P30038-2;P30038-3	ALDH4A1	5	7	14.2	27	0	54.268	7969800	4394600	5026200	4324400	5664900	10821000	7496400	6007600	10690000	5720300	5086900	ALDH4A1	549	7969800	4394600	5026200	4.3244e+06	5664900	10821000	7.4964e+06	6007600	10690000	5720300	FALSE	FALSE	FALSE	FALSE	FALSE	FALSE	FALSE	FALSE	FALSE	FALSE	7458160	6164880	0.541232	0.83721	1.20978	8659	ALDH4A1
A0A024RAE4;B4E1U9;P60953;B7ZAY4;B4DMH5;Q5JYX0;Q9UJM1;A0A024RAE6;A0A024R9T1;P60953-1	CDC42;hCG_39634	23	4	29.8	19	0	32.913	8129400	15290000	5610400	9583700	7863800	6955000	10796000	16482000	9222100	6580100	23267000	CDC42	201	8.1294e+06	15290000	5610400	9583700	7863800	6955000	10796000	16482000	9.2221e+06	6580100	FALSE	FALSE	FALSE	FALSE	FALSE	FALSE	FALSE	FALSE	FALSE	FALSE	9182200	10120300	0.740856	0.847678	0.907305	998	CDC42
A0A024RAI1;P61158;B4DTI0;B4DT29;B4DXW1;Q59FV6	ACTR3	14	5	13.2	9	0	33.958	0	0	5521300	2905500	4112900	1975700	2314300	7298000	2573900	3623100	3438000	ACTR3	656	844175	357986	5521300	2905500	4112900	1975700	2314300	7298000	2573900	3623100	TRUE	TRUE	FALSE	FALSE	FALSE	FALSE	FALSE	FALSE	FALSE	FALSE	2.52872e+06	3.77665e+06	0.460376	0.83721	0.669565	10096	ACTR3
A0A024RAJ6;P07686;H0YA83;Q5URX0;H0Y9B6	HEXB	5	4	8.1	6	0	23.041	0	1384200	0	0	0	966400	557560	513960	789870	626850	387380	HEXB	1197	410403	1384200	461834	742137	600827	966400	557560	513960	789870	626850	TRUE	FALSE	TRUE	TRUE	TRUE	FALSE	FALSE	FALSE	FALSE	FALSE	873629	537179	0.0369909	0.83721	1.62633	3074	HEXB
A0A075BSP6;A8K6H1;A0A0A7E7X3;A0A0A7E7W9;A0A0A7E7W5;A0A0A7E7T3;A0A0A7E7S5;A0A0A7E6P9;A0A0A7E6P4;A0A0A7E6P0;A0A0A7E6K0;A0A0A7E6J5;A0A0A7E6I2;A0A0A7E6D8;A0A0A7E6D4;A0A024RAR8;Q9NZ08;Q9NZ08-2;A0A075BTL2;A0A075BV59;A0A075BW43	ERAP1;ARTS-1	21	6	9.1	13	0	37.803	1912000	1775700	1689700	2304800	1609200	1771600	1365100	2776000	2214800	1872200	1084500	ERAP1	986	1912000	1775700	1689700	2304800	1609200	1771600	1365100	2776000	2214800	1872200	FALSE	FALSE	FALSE	FALSE	FALSE	FALSE	FALSE	FALSE	FALSE	FALSE	1848700	2009520	0.723658	0.847678	0.919971	51752	ERAP1;ARTS-1
F5H3P3;B2R4F3;A0A024RAS5;P52566;F5H2R5;F5H6Q0;H0YGX7	ARHGDIB	7	4	28.5	17	0	27.382	7197600	6479100	9018700	4479200	6296300	8388900	5626300	18452000	3564600	5296700	16251000	ARHGDIB	279	7197600	6.4791e+06	9018700	4479200	6.2963e+06	8.3889e+06	5626300	18452000	3564600	5296700	FALSE	FALSE	FALSE	FALSE	FALSE	FALSE	FALSE	FALSE	FALSE	FALSE	6005120	8954760	0.307121	0.83721	0.670606	397	ARHGDIB
A0A024RAS8;Q9NRV9;F5GWX2	HEBP1	4	4	27	13	0	26.163	2548400	3318600	2254500	3288400	2316700	2238600	3311900	3192200	2316800	0	4881600	HEBP1	560	2548400	3318600	2254500	3288400	2316700	2238600	3311900	3192200	2316800	304032	FALSE	FALSE	FALSE	FALSE	FALSE	FALSE	FALSE	FALSE	FALSE	TRUE	2.09895e+06	2919080	0.203852	0.83721	0.719044	50865	HEBP1
Q6LET6;A0A024RAX2;P10620;F5H7F6;F5H6X2;P10620-2	MGST1	9	4	27.1	25	0	30.567	0	7801700	9899300	7273900	11059000	9430100	30603000	0	6637500	9369500	55675000	MGST1	103	635172	7801700	9899300	7273900	11059000	9430100	30603000	277530	6.6375e+06	9.3695e+06	TRUE	FALSE	FALSE	FALSE	FALSE	FALSE	FALSE	TRUE	FALSE	FALSE	8859560	9.73778e+06	0.255175	0.83721	0.909813	4257	MGST1
F8W6I7;A0A024RB53;A0A024RAZ7;P09651-3;P09651-2;P09651;Q9BSM5;Q6IPF2;A0A024RC46;F8VYN5;F8VTQ5;F8VZ49;A0A2R8Y4L2;Q0VAC0;A0A024QZ98;Q32P51	HNRNPA1;HNRPA1;hCG_2020860;RP11-78J21.1;HNRNPA1L2	21	4	19.2	11	0	24.303	4219300	2515600	2224000	0	3070100	0	2054700	4258000	3617300	1941200	3208400	HNRNPA1	674	4219300	2515600	2224000	347758	3070100	889239	2054700	4258000	3617300	1941200	FALSE	FALSE	FALSE	TRUE	FALSE	TRUE	FALSE	FALSE	FALSE	FALSE	2.40669e+06	2.62075e+06	0.84013	0.850444	0.91832	3178	HNRNPA1;HNRPA1;HNRNPA1L2
A0A024RB09;P61020;Q6FI54;P61020-2	RAB5B	4	3	28.8	7	0	19.729	652930	626850	597310	0	704910	944600	945530	548020	0	0	1200600	RAB5B	957.5	652930	626850	597310	550350	704910	944600	945530	548020	535026	484738	FALSE	FALSE	FALSE	TRUE	FALSE	FALSE	FALSE	FALSE	TRUE	TRUE	659225	658828	0.976005	0.865749	1.0006	5869	RAB5B
B3KMV5;A0A024RB17;A0A024RB16;Q9BSJ8;Q9BSJ8-2;B3KY56	FAM62A;ESYT1	7	10	13	44	0	76.281	5847400	4889700	5822900	2709900	6245500	8037100	6278300	4567800	9139500	6367600	2676000	FAM62A	732	5847400	4889700	5822900	2709900	6245500	8.0371e+06	6278300	4567800	9.1395e+06	6.3676e+06	FALSE	FALSE	FALSE	FALSE	FALSE	FALSE	FALSE	FALSE	FALSE	FALSE	6935880	5045260	0.119468	0.83721	1.37473	23344	FAM62A;ESYT1
F8W1N5;F8VZJ2;F8VNW4;B4DDI8;F8W0W4;H0YHX9;A0A024RB41;Q13765;E9PAV3-2;E9PAV3	NACA;hCG_2016482	10	2	40.8	10	0	19.844	750600	519650	0	0	1038600	838280	879130	781660	995670	752380	3473100	NACA	649	750600	519650	459753	722797	1038600	838280	879130	781660	995670	752380	FALSE	FALSE	TRUE	TRUE	FALSE	FALSE	FALSE	FALSE	FALSE	FALSE	828916	718788	0.490623	0.83721	1.15321	4666	NACA
B4DJV2;A0A024RB75;O75390;A0A0C4DGI3;B3KTN4;Q0QEL2;H0YIC4	CS	24	8	20.3	48	0	92.114	19535000	21623000	13625000	21068000	32361000	28847000	11944000	15589000	16978000	18227000	24038000	CS	194	19535000	21623000	13625000	21068000	32361000	28847000	11944000	15589000	16978000	18227000	FALSE	FALSE	FALSE	FALSE	FALSE	FALSE	FALSE	FALSE	FALSE	FALSE	23607200	16352200	0.0700259	0.83721	1.44367	1431	CS
A8K6Y1;Q6PIN5;A0A024RB85;Q05D08;Q9UQ80-2;Q9UQ80;F8VR77	PA2G4	10	4	11.4	8	0	23.154	0	0	1017600	0	1292300	0	693460	1170400	1407900	1014800	770990	PA2G4	1066	823230	475095	1017600	647139	1292300	599843	693460	1170400	1407900	1014800	TRUE	TRUE	FALSE	TRUE	FALSE	TRUE	FALSE	FALSE	FALSE	FALSE	957987	870366	0.891479	0.850444	1.10067	5036	PA2G4
A0A024RB87;P61224-2;P61224-3;P61224;E7ESV4;F5H7Y6;Q5U0C3;F5GX62;B7ZAY2;P61224-4;A6NIZ1;F5H823;B7ZB78;F5GZG1;F5H004;A0A075B6Q0;Q9BXV4	RAP1B;RAP1A	30	1	33.7	38	0	45.449	44614000	44338000	21440000	34098000	29643000	43849000	55502000	31088000	34577000	31191000	80096000	RAP1B	77	44614000	44338000	21440000	34098000	29643000	43849000	55502000	31088000	34577000	31191000	FALSE	FALSE	FALSE	FALSE	FALSE	FALSE	FALSE	FALSE	FALSE	FALSE	36719600	37348400	0.924267	0.855846	0.983164	5908	RAP1B
Q8NCF7;B2RE88;A0A024RBE8;A0A024RBH9;Q00325-2;Q00325;F8VVM2;Q53HC3	SLC25A3	11	4	10	12	0	24.262	4833600	11691000	4221600	4952100	6158600	0	10150000	8163300	4508000	1819300	7353400	SLC25A3	446	4833600	11691000	4221600	4952100	6158600	244587	10150000	8163300	4508000	1819300	FALSE	FALSE	FALSE	FALSE	FALSE	TRUE	FALSE	FALSE	FALSE	FALSE	4.8843e+06	6464120	0.229559	0.83721	0.755601	5250	SLC25A3
B4DMH3;Q53G58;B3KN06;A0A024RBI5;Q59EA2;Q9ULV4;Q9ULV4-2;Q9ULV4-3;B7Z9V0;B4E3S0;H0YHL7	CORO1C	18	6	13.3	5	0	33.662	0	1263400	1207100	1474400	1245500	0	1073800	3789500	0	0	1839900	CORO1C	842	741027	1263400	1207100	1474400	1245500	323817	1073800	3789500	532722	639439	TRUE	FALSE	FALSE	FALSE	FALSE	TRUE	FALSE	FALSE	TRUE	TRUE	800976	1.65717e+06	0.0805318	0.83721	0.483341	23603	CORO1C
G3V210;F8VU65;Q6NSF2;F8VWS0;Q53HW2;A8K4Z4;A0A024RBS2;P05388-2;Q8NHW5;P05388;F8VS58;F8VQY6;F8VPE8;F8VRK7;F8VZS0;Q53HK9;F8VWV4;F8VW21;B4E3D5	RPLP0;RPLP0P6	19	4	27.1	23	0	26.891	1323500	1340800	1200300	1283800	1492900	1696000	1813800	2389100	0	1828300	3438200	RPLP0	655	1323500	1340800	1200300	1283800	1492900	1696000	1813800	2389100	506898	1828300	FALSE	FALSE	FALSE	FALSE	FALSE	FALSE	FALSE	FALSE	TRUE	FALSE	1.37298e+06	1602100	0.476576	0.83721	0.856987	6175	RPLP0;RPLP0P6
Q53GE3;A0A024RBX9;P08559-3;P08559;P08559-2;P08559-4;A5YPB6;A5PHJ9	PDHA1;PDHA1/LOC79064	12	3	8.2	12	0	19.069	1635400	1900200	928630	1505100	2177100	1258200	1025700	1400500	1800900	1248800	1344800	PDHA1	927	1635400	1900200	928630	1505100	2177100	1258200	1025700	1400500	1800900	1248800	FALSE	FALSE	FALSE	FALSE	FALSE	FALSE	FALSE	FALSE	FALSE	FALSE	1677040	1299066	0.176926	0.83721	1.29096	5160	PDHA1;PDHA1/LOC79064
A4QPB0;A0A024RC65;P46940;A0A0J9YXZ5;Q6P1N4;H0YLE8	IQGAP1;hCG_1991735	13	15	10.2	55	0	101.21	5415800	7283900	4326200	3255700	4024400	4687400	4067500	7054400	4776900	5523600	1279400	IQGAP1	940	5415800	7283900	4326200	3255700	4024400	4.6874e+06	4067500	7.0544e+06	4776900	5523600	FALSE	FALSE	FALSE	FALSE	FALSE	FALSE	FALSE	FALSE	FALSE	FALSE	5259240	4823920	0.608067	0.83721	1.09024	8826	IQGAP1
A0A024RC87;A0A140VJT8;P13489;H0YCR7	RNH1	12	14	38.2	60	0	106.53	13672000	32267000	19787000	30639000	21448000	19918000	21971000	23988000	18316000	20968000	18675000	RNH1	246	13672000	32267000	19787000	30639000	21448000	19918000	21971000	23988000	18316000	20968000	FALSE	FALSE	FALSE	FALSE	FALSE	FALSE	FALSE	FALSE	FALSE	FALSE	22583400	22011400	0.843515	0.850444	1.02599	6050	RNH1
A0A024RCA7;P05387	RPLP2	3	4	47.8	25	0	35.022	8026400	6618000	4208600	3279000	5773100	6327600	6836200	7823100	9311700	7725100	28445000	RPLP2	171	8.0264e+06	6618000	4208600	3279000	5773100	6.3276e+06	6836200	7823100	9311700	7725100	FALSE	FALSE	FALSE	FALSE	FALSE	FALSE	FALSE	FALSE	FALSE	FALSE	7151100	6034660	0.341647	0.83721	1.185	6181	RPLP2
E9PRJ3;K4DIA7;E9PMR4;Q53FU5;A0A024RCB3;P48509	CD151	6	3	14	12	0	19.948	0	9377800	3601800	8660300	11259000	4372100	22098000	6861300	0	0	24025000	CD151	195	989500	9377800	3601800	8660300	11259000	4372100	22098000	6.8613e+06	679941	571484	TRUE	FALSE	FALSE	FALSE	FALSE	FALSE	FALSE	FALSE	TRUE	TRUE	5.25206e+06	8.44218e+06	0.412827	0.83721	0.622122	977	CD151
A0A024RD80;P08238;B4DMA2;B4DGL0;Q6PK50	HSP90AB1	10	7	22.2	47	0	59.814	12164000	13138000	8131300	8034500	7187700	13813000	11169000	12955000	14742000	11050000	7652300	HSP90AB1	436	12164000	13138000	8131300	8034500	7.1877e+06	13813000	11169000	12955000	14742000	11050000	FALSE	FALSE	FALSE	FALSE	FALSE	FALSE	FALSE	FALSE	FALSE	FALSE	11986140	10490760	0.530947	0.83721	1.14254	3326	HSP90AB1
H0YA96;H0Y8G5;Q12771;B4DTC3;A0A024RDF4;A0A024RDB4;A0A024RDF3;Q14103-4;Q14103-3;Q14103-2;Q14103;D6RF44;D6RAF8;D6RBQ9;B4E0W4	HNRNPD;HNRPD	16	3	19	13	0	25.287	2068200	1913700	2796800	0	3452700	4008900	3602700	3859600	2441400	2520700	4947500	HNRNPD	556	2068200	1913700	2796800	876977	3452700	4008900	3602700	3859600	2441400	2520700	FALSE	FALSE	FALSE	TRUE	FALSE	FALSE	FALSE	FALSE	FALSE	FALSE	2867480	2.64086e+06	0.601232	0.83721	1.08581	3184	HNRNPD;HNRPD
H7BXG7;A0A1S5UZ19;A0A024RDH6;A0A024RDD3;D6REX3;O94979-7;O94979-6;O94979-3;O94979-10;O94979-4;O94979-9;O94979-2;O94979;O94979-8;H0YAF5;H0Y8W8;D6RHZ5;O94979-5	SEC31A;SEC31L1	18	2	2.2	7	0	13.006	1105200	2248400	0	0	905780	968120	975060	1279800	1349000	0	671170	SEC31A	1093	1105200	2248400	436465	593646	905780	968120	975060	1279800	1349000	778269	FALSE	FALSE	TRUE	TRUE	FALSE	FALSE	FALSE	FALSE	FALSE	TRUE	1.24991e+06	878034	0.236252	0.83721	1.42354	22872	SEC31A;SEC31L1
A0A024RDG1;O60763;O60763-2	VDP;USO1	3	3	4.1	4	0	18.144	728260	849060	0	0	686380	794290	913170	776610	772520	783490	326770	VDP	1214	728260	849060	593452	765330	686380	794290	913170	776610	772520	783490	FALSE	FALSE	TRUE	TRUE	FALSE	FALSE	FALSE	FALSE	FALSE	FALSE	777148	755364	0.758859	0.847678	1.02884	8615	USO1;VDP
D6RDG0;A0A1W2PS70;A0A1W2PNX7;A0A1W2PSE4;A0A1W2PPX5;A0A1W2PPU6;A0A1W2PQR6;A0A1W2PQB7;A0A1W2PS43;A0A024RDG6;A0A1W2PRS1;Q14108-2;Q14108;A0A1W2PQL5	SCARB2	14	2	17	8	0	11.855	5486800	6075200	0	5368400	4529200	4361100	7390400	4573100	4337000	4019800	16718000	SCARB2	275	5486800	6.0752e+06	349436	5368400	4529200	4361100	7390400	4573100	4337000	4019800	FALSE	FALSE	TRUE	FALSE	FALSE	FALSE	FALSE	FALSE	FALSE	FALSE	4664460	4.63363e+06	0.526641	0.83721	1.00665	950	SCARB2
A0A024RDI5;P00325;V9HW50;F5HB16;P00325-2;D6RHZ6;B4E2R9;P07327	ADH1B;HEL-S-117;ADH1A	20	8	51.5	234	0	323.31	287370000	812270000	533870000	545740000	981290000	648950000	1174400000	192290000	322050000	363990000	723180000	ADH1B	9	287370000	8.1227e+08	533870000	545740000	981290000	648950000	1174400000	192290000	322050000	363990000	FALSE	FALSE	FALSE	FALSE	FALSE	FALSE	FALSE	FALSE	FALSE	FALSE	625710000	546734000	0.554591	0.83721	1.14445	125	ADH1B;ADH1A
Q59ET3;B2R9K8;A0A024RDL1;P40227-2;P40227;A1JUI8;B4DPJ8;B4DN39	CCT6A	9	5	14.9	22	0	55.536	4284700	3767200	3709800	3646700	3577600	4933600	2947800	4067700	4087000	4810300	3337100	CCT6A	662	4284700	3767200	3709800	3646700	3577600	4933600	2947800	4067700	4.087e+06	4810300	FALSE	FALSE	FALSE	FALSE	FALSE	FALSE	FALSE	FALSE	FALSE	FALSE	4235140	3731340	0.321349	0.83721	1.13502	908	CCT6A
V9HWJ7;Q53FI1;A0A024RDT4;P13796;Q59GX5	HEL-S-37;LCP1	12	17	37.8	58	0	155.98	21897000	22143000	21619000	19193000	12955000	21917000	11091000	59426000	11950000	9913900	12010000	HEL-S-37	327	21897000	22143000	21619000	19193000	12955000	21917000	11091000	59426000	11950000	9913900	FALSE	FALSE	FALSE	FALSE	FALSE	FALSE	FALSE	FALSE	FALSE	FALSE	15775780	26645200	0.210402	0.83721	0.592068	3936	HEL-S-37;LCP1
A0A024RDW8;P08572;B4DH43	COL4A2	3	6	4.3	20	0	43.276	3515000	2973400	16078000	2992600	6878300	3603200	7820100	5566400	7006300	17820000	1726600	COL4A2	862	3515000	2973400	16078000	2992600	6.8783e+06	3603200	7820100	5566400	7.0063e+06	17820000	FALSE	FALSE	FALSE	FALSE	FALSE	FALSE	FALSE	FALSE	FALSE	FALSE	7656240	7194420	0.918625	0.854236	1.06419	1284	COL4A2
B3KRY3;A0A024RDY3;P11279;P11279-2	LAMP1	5	4	9.1	22	0	26.712	7601200	10765000	4808400	7537300	4671800	6122500	8530000	6273600	7208300	0	8123500	LAMP1	414	7.6012e+06	10765000	4808400	7537300	4671800	6122500	8.53e+06	6273600	7208300	523513	FALSE	FALSE	FALSE	FALSE	FALSE	FALSE	FALSE	FALSE	FALSE	TRUE	5.85822e+06	6950100	0.347743	0.83721	0.842898	3916	LAMP1
A0A087X2I2;A0A087WT12;P36969-2;P36969;K7ERP4;K7EKX7;K7ENB4;Q6PI42;K7EJ20;R4GNE4;A0A0A0MTT1	GPX4	13	9	48.5	16	0	56.763	2360100	3517900	4453800	4439200	3419300	3603500	9442800	3506300	1478600	4070500	8045300	GPX4	420	2360100	3517900	4.4538e+06	4439200	3419300	3603500	9.4428e+06	3506300	1478600	4070500	FALSE	FALSE	FALSE	FALSE	FALSE	FALSE	FALSE	FALSE	FALSE	FALSE	3217960	4840440	0.25083	0.83721	0.664807	2879	GPX4
E9KL36;A6XGL1;A0A087WT59;P02766;A6XMH1;A0A087WV45	HEL111;TTR	6	2	23.8	16	0	22.324	0	6589900	8830100	3187800	6399700	4446600	3109800	3568700	3701800	8102700	17992000	HEL111	257	682627	6589900	8830100	3187800	6399700	4446600	3109800	3568700	3701800	8102700	TRUE	FALSE	FALSE	FALSE	FALSE	FALSE	FALSE	FALSE	FALSE	FALSE	5848140	3.87581e+06	0.138664	0.83721	1.50888	7276	TTR
A0A087WTA8;A0A0S2Z3H5;P08123	COL1A2	5	7	5.6	33	0	65.302	4079900	36103000	47641000	28492000	14725000	4452200	31740000	17228000	6796700	8725300	6570300	COL1A2	478	4079900	36103000	47641000	28492000	14725000	4452200	31740000	17228000	6.7967e+06	8725300	FALSE	FALSE	FALSE	FALSE	FALSE	FALSE	FALSE	FALSE	FALSE	FALSE	14160440	25836180	0.267821	0.83721	0.548086	1278	COL1A2
A0A087WTP3;Q92945;M0QXW7;M0QYH3	KHSRP	7	3	5.1	5	0	18.288	861320	851560	0	0	796570	0	1103700	819630	874030	847580	402600	KHSRP	1192	861320	851560	646053	996297	796570	433154	1103700	819630	874030	847580	FALSE	FALSE	TRUE	TRUE	FALSE	TRUE	FALSE	FALSE	FALSE	FALSE	760579	885400	0.386835	0.83721	0.859023	8570	KHSRP
A0A087WUQ6;Q7L4Q3;P07203;A0A2R8Y6B6;Q6NSD4	GPX1	8	4	26.2	20	0	32.168	2991600	3859000	4124700	5072500	3862800	5832000	5689400	6042200	1975900	5077200	7689800	A0A087WUQ6	433	2991600	3859000	4124700	5.0725e+06	3862800	5832000	5.6894e+06	6042200	1975900	5077200	FALSE	FALSE	FALSE	FALSE	FALSE	FALSE	FALSE	FALSE	FALSE	FALSE	4121380	4784080	0.473982	0.83721	0.861478	2876	GPX1
D6W5C0;B2ZZ89;A0A087WUZ3;Q01082;K9MS24;Q01082-3;Q01082-2	SPTBN1	12	59	30.6	266	0	323.31	91944000	66328000	78153000	47229000	73302000	48629000	85019000	71573000	73339000	76579000	11124000	SPTBN1	343	9.1944e+07	6.6328e+07	7.8153e+07	47229000	7.3302e+07	48629000	8.5019e+07	71573000	7.3339e+07	76579000	FALSE	FALSE	FALSE	FALSE	FALSE	FALSE	FALSE	FALSE	FALSE	FALSE	67635400	74783600	0.615927	0.838304	0.904415	6711	SPTBN1
A0A087WVQ6;Q00610-2;Q00610	CLTC	12	21	13.9	76	0	147.59	8604900	15231000	11443000	9753300	9446800	13832000	11983000	12993000	10168000	11133000	2893000	CLTC	706	8.6049e+06	15231000	11443000	9.7533e+06	9.4468e+06	13832000	11983000	12993000	10168000	11133000	FALSE	FALSE	FALSE	FALSE	FALSE	FALSE	FALSE	FALSE	FALSE	FALSE	11962160	10955440	0.591115	0.83721	1.09189	1213	CLTC
A0A087WW23;P20292	ALOX5AP	2	2	9.6	4	0	12.256	1916100	3760100	2571500	0	1412800	1966900	1208300	2052100	0	1810800	6416900	ALOX5AP	484	1916100	3760100	2571500	445469	1412800	1966900	1208300	2052100	409826	1810800	FALSE	FALSE	FALSE	TRUE	FALSE	FALSE	FALSE	FALSE	TRUE	FALSE	1.87209e+06	1.63869e+06	0.882036	0.850444	1.14243	241	ALOX5AP
A0A140VJU5;A0A087WW40;Q9Y371;Q9Y371-2;Q9Y371-3	SH3GLB1	5	3	8.5	8	0	19.909	1550600	1418000	940240	0	1138100	1141300	1060200	1685000	1412300	0	1579900	SH3GLB1	883	1550600	1418000	940240	340422	1138100	1141300	1060200	1685000	1412300	677694	FALSE	FALSE	FALSE	TRUE	FALSE	FALSE	FALSE	FALSE	FALSE	TRUE	1.15748e+06	1.11529e+06	0.681634	0.847678	1.03783	51100	SH3GLB1
A0A087WXX8;A0A087WWT1;P21912	SDHB	3	3	26	12	0	21.154	1775100	2349700	1286400	0	2108400	1712400	2036700	1813600	2369200	0	3850600	SDHB	627	1775100	2349700	1286400	622238	2108400	1712400	2036700	1813600	2369200	885986	FALSE	FALSE	FALSE	TRUE	FALSE	FALSE	FALSE	FALSE	FALSE	TRUE	1.88514e+06	1.50681e+06	0.422957	0.83721	1.25108	6390	SDHB
Q6FGS1;A0A087WYR3;O43399;O43399-5;O43399-7;Q68E05;Q53GA0;O43399-2;O43399-4;O43399-3;O43399-6;A0A087WZ51;B4DDV4	TPD52L2;DKFZp686A1765	14	7	42.2	28	0	49.357	5116300	10335000	2989600	5550400	4589100	6140900	6714800	6906700	5431700	5750400	10553000	TPD52L2	357	5116300	10335000	2989600	5.5504e+06	4.5891e+06	6140900	6714800	6906700	5.4317e+06	5750400	FALSE	FALSE	FALSE	FALSE	FALSE	FALSE	FALSE	FALSE	FALSE	FALSE	6449420	5455560	0.470558	0.83721	1.18217	7165	TPD52L2;DKFZp686A1765
A0A087WYS1;E7EUC7;B4DUP2;Q16851;A0A140VKE1;B2RAN1;Q16851-2;Q53QE9;D6W5E6	UGP2	17	16	34.6	57	0	111.61	26588000	23097000	24505000	19096000	25300000	25219000	30796000	22720000	31239000	29532000	19883000	UGP2	231	26588000	23097000	24505000	19096000	25300000	25219000	30796000	22720000	31239000	29532000	FALSE	FALSE	FALSE	FALSE	FALSE	FALSE	FALSE	FALSE	FALSE	FALSE	26877400	24741000	0.506291	0.83721	1.08635	7360	UGP2
A0A087X0K0;P39059	COL15A1	3	7	5.1	28	0	61.073	9929100	5040400	13274000	4184900	8610400	2875700	7702400	4009100	3035700	10733000	3097400	COL15A1	690	9.9291e+06	5040400	13274000	4184900	8.6104e+06	2875700	7.7024e+06	4009100	3035700	10733000	FALSE	FALSE	FALSE	FALSE	FALSE	FALSE	FALSE	FALSE	FALSE	FALSE	6059040	7819900	0.441206	0.83721	0.774823	1306	COL15A1
G3V4F2;B7ZMC1;E9KL42;A1L172;A0A087X0W7;Q86TX2;B4DV16;A0A087WT95;P49753	ACOT1;ACOT2	12	5	12.9	17	0	31.665	3850400	5070100	1400000	2758900	4091200	4186900	3470300	2693100	3719000	2495600	3359300	ACOT1	661	3850400	5070100	1400000	2758900	4091200	4186900	3470300	2693100	3719000	2495600	FALSE	FALSE	FALSE	FALSE	FALSE	FALSE	FALSE	FALSE	FALSE	FALSE	3912560	2834540	0.138664	0.83721	1.38032	641371	ACOT1;ACOT2
A0A087X0X3;P52272-2;P52272;M0R2I7;Q6P2D7;M0QZM1;Q7KYM9;Q59ES8	HNRNPM;HNRPM;ORF	15	5	7.8	8	0	91.688	16211000	11551000	12063000	7437900	10669000	10078000	7428300	25616000	7092500	8395300	5379200	HNRNPM	533	16211000	11551000	12063000	7.4379e+06	10669000	10078000	7.4283e+06	25616000	7.0925e+06	8.3953e+06	FALSE	FALSE	FALSE	FALSE	FALSE	FALSE	FALSE	FALSE	FALSE	FALSE	9.55716e+06	13751240	0.339118	0.83721	0.695004	4670	HNRNPM;ORF
A0A087X232;A8K2N0;P09871;F8WCZ6;B3KNX0	C1S	16	5	7.9	12	0	31.184	0	4675400	2529000	3655800	2280700	3662600	1899200	2829300	0	4627800	2024600	C1S	808	869256	4675400	2529000	3655800	2280700	3662600	1899200	2829300	737441	4627800	TRUE	FALSE	FALSE	FALSE	FALSE	FALSE	FALSE	FALSE	TRUE	FALSE	3.19679e+06	2.35651e+06	0.605201	0.83721	1.35658	716	C1S
A0A087X2B5;B4DY23;Q54A51;B4DNE1;P35613-2;P35613;A0A087WUV8;P35613-3;P35613-4;I3L192	BSG;hEMMPRIN	14	4	22.6	6	0	22.921	3392800	4586300	2724200	3049400	2563200	2758200	4082500	0	0	0	5793100	BSG	508	3392800	4586300	2724200	3049400	2563200	2758200	4082500	364008	351708	391021	FALSE	FALSE	FALSE	FALSE	FALSE	FALSE	FALSE	TRUE	TRUE	TRUE	2.13009e+06	2.72258e+06	0.514475	0.83721	0.782377	682	BSG;hEMMPRIN
A0A087X2D0;B2R6F3;P84103-2;P84103	SRSF3;SFRS3	4	2	17.9	2	0	10.846	845950	688230	0	0	0	0	0	1535700	896220	954430	1539000	SRSF3	888	845950	688230	297773	547505	246500	494582	921901	1535700	896220	954430	FALSE	FALSE	TRUE	TRUE	TRUE	TRUE	TRUE	FALSE	FALSE	FALSE	655992	829766	0.603567	0.83721	0.790575	6428	SRSF3
V9HW24;A0A087X2I1;P62333;H0YJC0	HEL-S-73;PSMC6	9	5	13.4	13	0	33.456	2910300	2822900	3183800	2790500	2892400	2199500	2884200	3566600	2693900	2378600	2992000	HEL-S-73	701	2910300	2822900	3183800	2790500	2892400	2199500	2884200	3566600	2693900	2378600	FALSE	FALSE	FALSE	FALSE	FALSE	FALSE	FALSE	FALSE	FALSE	FALSE	2597460	3067080	0.117043	0.83721	0.846884	5706	PSMC6
A4UQL5;A0A1S6GL14;A0A1G4NQV0;A0A0S1LG07;Q5W3L5;W8YM35;R5AJY6;E5FQ93;A0A2U3RU66;A0A2P0W8E9;A0A1V0S7Q2;A0A140HMA0;A0A0B7MH52;A0A0B7M9U4;A0A090KFX9;P30479;A0A192ZH34;A0A2Z4LG78;E9ABX7;A0FIZ4;W8NT44;W0HHM6;W0GCP1;W0GCL4;V9W407;U6ETR8;U6ERN2;U5XVD3;U3N7V6;U3MKX3;S0F2B2;R9YI90;R4NK37;R4NA36;R4N0R2;Q9BD03;Q9BCT5;Q95IB6;Q860B7;Q7YNX5;Q75NU2;Q70FD0;Q6F3H8;Q6F3E0;Q6F3D9;Q45XP6;Q401C8;Q3ZUS8;Q1MW39;Q15JB2;N…	HLA-B;HLA;HLA B;HLA-B41;HLA-B gene;HLA-B1501V2;HLA-B*15UL;HLA-A;HLA-C	2147	0	26.4	20	0	42.758	2631600	2862600	3241000	0	2001000	3063800	2757100	3825500	0	3198000	3495900	A4UQL5	648	2631600	2862600	3241000	476376	2001000	3063800	2757100	3825500	550685	3198000	FALSE	FALSE	FALSE	TRUE	FALSE	FALSE	FALSE	FALSE	TRUE	FALSE	2.33522e+06	2.58632e+06	0.896096	0.850856	0.902913	NA	HLA-B;HLA;HLA-B40;HLA-B41
A0A090N7T9;Q12765;Q12765-2;B8ZZP4;C9J7U9;B4DE46;B4DH22;B4DIV7;C9K052;A0A024RA21;Q12765-3	SCRN1	11	2	5.8	7	0	13.011	0	680580	0	0	658640	0	820090	736930	873550	1213400	879220	SCRN1	1036	1.11719e+06	680580	475984	500621	658640	1.49521e+06	820090	736930	873550	1213400	TRUE	FALSE	TRUE	TRUE	FALSE	TRUE	FALSE	FALSE	FALSE	FALSE	984276	730163	0.235435	0.83721	1.34802	9805	SCRN1
M0QZK8;A0A090N7V5;O75223;B3KMN7;O75223-3	C7orf24;GGCT	7	3	32	4	0	16.542	1717100	1510500	0	1391500	0	1619400	0	1184500	0	0	2548500	C7orf24	745	1717100	1510500	628854	1391500	325722	1619400	898159	1184500	718664	297516	FALSE	FALSE	TRUE	FALSE	TRUE	FALSE	TRUE	FALSE	TRUE	TRUE	894360	1.16402e+06	0.276005	0.83721	0.768336	79017	C7orf24;GGCT
A0A090N8Y2;P13667	ERP70;PDIA4	3	10	16.4	30	0	63.819	10665000	11008000	3674100	5267500	5193400	7971700	7277800	9226300	12355000	4165800	4168900	ERP70	607	10665000	11008000	3674100	5.2675e+06	5193400	7.9717e+06	7277800	9226300	12355000	4165800	FALSE	FALSE	FALSE	FALSE	FALSE	FALSE	FALSE	FALSE	FALSE	FALSE	8138780	7222140	0.732153	0.847678	1.12692	9601	ERP70;PDIA4
A0A096LNH5;P0DPI2;A0A140VKB0;A0A0B4J2D5;A0A096LPI6;H7C1F6;H7C2G3;P0DPI2-2;A0A0B4J2H4;A0A0B4J2D5-2	C21orf33	16	7	49.5	21	0	75.509	8744800	9247500	3580000	7540100	9597000	6049100	16568000	8469900	7076400	4228800	15494000	C21orf33	287	8744800	9.2475e+06	3580000	7.5401e+06	9.597e+06	6.0491e+06	16568000	8.4699e+06	7.0764e+06	4228800	FALSE	FALSE	FALSE	FALSE	FALSE	FALSE	FALSE	FALSE	FALSE	FALSE	7239760	8980560	0.639066	0.841486	0.806159	102724023	GATD3A;GATD3B;LOC102724023
A0A096LPE2;B2R5G8;P35542	SAA2-SAA4;SAA4	10	3	24.5	8	0	36.5	0	9801700	0	29274000	9533000	16992000	7294400	11275000	16061000	25485000	23010000	SAA2-SAA4	202	519432	9801700	561674	29274000	9.533e+06	16992000	7294400	11275000	16061000	25485000	TRUE	FALSE	TRUE	FALSE	FALSE	FALSE	FALSE	FALSE	FALSE	FALSE	15574540	9.7849e+06	0.0937484	0.83721	1.59169	6291	SAA4
B7Z938;Q5D044;H0UI49;A0A0A0MTC7;A0A0A0MQS9;Q16363-2;Q16363	LAMA4	18	23	14.9	107	0	165.57	25085000	14800000	22568000	22568000	35390000	15892000	27884000	13422000	18597000	27600000	7050300	LAMA4	460	25085000	14800000	22568000	22568000	35390000	15892000	27884000	13422000	18597000	27600000	FALSE	FALSE	FALSE	FALSE	FALSE	FALSE	FALSE	FALSE	FALSE	FALSE	22455800	22305400	0.923152	0.855846	1.00674	3910	LAMA4
B4DPW9;A0A0A0MSQ0;Q53GY0;P13797-3;P13797-2;P13797;Q96HI1;B4DG31	PLS3	12	7	22.1	17	0	45.103	3750300	5924000	3002200	2513800	2933100	3281700	4398800	2835100	3549500	2612600	2222100	PLS3	778	3750300	5924000	3002200	2513800	2933100	3281700	4398800	2835100	3549500	2612600	FALSE	FALSE	FALSE	FALSE	FALSE	FALSE	FALSE	FALSE	FALSE	FALSE	3660180	3300040	0.692075	0.847678	1.10913	5358	PLS3
A0A0S2Z4K7;A0A0S2Z422;A0A2L0RI93;A0A2L0RI88;A0A2L0RI76;A0A0A0MT83;P26440-2;P26440;H0YKV0;H0YN10;H0YLC3;H7C4G6;A0A2L0RIE3	IVD	13	2	5.6	4	0	11.91	1505800	961990	1173900	0	1401900	1612100	1103900	1227100	1441800	1101200	1246500	IVD	945	1505800	961990	1173900	453920	1401900	1612100	1103900	1227100	1441800	1101200	FALSE	FALSE	FALSE	TRUE	FALSE	FALSE	FALSE	FALSE	FALSE	FALSE	1303798	1.09292e+06	0.362776	0.83721	1.19294	3712	IVD
V9HWF0;A0A0A0MTH3;Q13418;Q13418-3;Q13418-2	HEL-S-28;ILK	9	9	18.4	23	0	54.717	7437300	8119800	6394900	7779500	11229000	7365600	16315000	9411100	8071000	7583900	8855400	HEL-S-28	402	7437300	8.1198e+06	6394900	7.7795e+06	11229000	7365600	16315000	9.4111e+06	8.071e+06	7583900	FALSE	FALSE	FALSE	FALSE	FALSE	FALSE	FALSE	FALSE	FALSE	FALSE	8473860	9.46756e+06	0.757834	0.847678	0.895042	3611	ILK
A0A2R8Y484;A0A0A1TSG4;Q08722-2;Q08722-3;Q08722-4;Q08722	CD47	6	2	10.4	6	0	11.388	2307200	2005800	2026200	0	2336600	2518000	2728600	2388400	2191500	1884300	4877700	CD47	562	2307200	2005800	2026200	846744	2336600	2518000	2728600	2388400	2191500	1884300	FALSE	FALSE	FALSE	TRUE	FALSE	FALSE	FALSE	FALSE	FALSE	FALSE	2187240	2.05943e+06	0.601375	0.83721	1.06206	961	CD47
F8VV32;A0A0B4J259;B2R4C5;P61626	LYZ	4	4	34.6	20	0	37.527	28031000	2454600	40048000	31906000	13347000	5955400	0	12458000	9018300	10581000	35036000	LYZ	147	28031000	2454600	40048000	31906000	13347000	5.9554e+06	608050	12458000	9018300	10581000	FALSE	FALSE	FALSE	FALSE	FALSE	FALSE	TRUE	FALSE	FALSE	FALSE	8271260	2.26102e+07	0.508366	0.83721	0.36582	4069	LYZ
A0A1S5UZ18;A0A0C4DGB5;P20810-9;P20810-5;P20810-10;P20810-7;P20810-6;Q59HE3;H0Y944;H0YA91;E9PSG1;F8W7E0;A0A024RAN2;D6RGF7;D6RBR1;E7EN75;Q6AZE3;E7ES10;B7Z5T9;E9PCH5;E7EVY3;B7Z574;P20810-3;P20810-4;P20810-8;P20810-2;P20810	CAST	45	4	11.1	15	0	38.722	2777700	2652600	2463500	3428600	6038700	1955700	3893200	3103800	2739800	1982200	1951500	CAST	818	2777700	2652600	2463500	3428600	6038700	1955700	3893200	3103800	2739800	1982200	FALSE	FALSE	FALSE	FALSE	FALSE	FALSE	FALSE	FALSE	FALSE	FALSE	3073800	3133360	0.679027	0.847678	0.980992	831	CAST
K7EM73;A0A0C4DGQ5;P04632;U3KQE2;K7EIV0;A0A075B7C0;K7EKD8;K7ELJ7;U3KPR7	CAPNS1	11	4	28.8	11	0	27.116	2612300	2459000	1689100	2554300	2407900	1946400	2755700	2323700	0	0	7940300	CAPNS1	423	2612300	2459000	1689100	2554300	2407900	1946400	2755700	2323700	645096	549146	FALSE	FALSE	FALSE	FALSE	FALSE	FALSE	FALSE	FALSE	TRUE	TRUE	1.60151e+06	2387020	0.107289	0.83721	0.670924	826	CAPNS1
A0A0D9SF20;A6NLN1;A0A0U1RRM4;P26599;P26599-2;P26599-3;A0A087WUW5	PTBP1	16	3	15.2	10	0	18.114	0	1834700	0	0	3359700	1949000	2060500	6013700	3571000	3241200	6750700	PTBP1	468	402161	1834700	766217	1.0266e+06	3359700	1949000	2060500	6.0137e+06	3571000	3241200	TRUE	FALSE	TRUE	TRUE	FALSE	FALSE	FALSE	FALSE	FALSE	FALSE	2791120	2.05384e+06	0.142036	0.83721	1.35898	5725	PTBP1
B4DZ95;B4E3E9;B4DH65;E9PFG7;B4DK55;A0A0D9SFS3;E9PDF2;E9PCR7;Q02218-2;Q02218;A2VCT2;A2VCT3;B4DF00;Q9ULD0-3;Q9ULD0-2;Q9ULD0	OGDH;OGDHL	18	8	9.6	24	0	51.982	6534400	5947700	3410400	9197200	8958300	3953200	5806900	7189100	8258900	3181800	3467900	OGDH	651	6534400	5947700	3410400	9.1972e+06	8.9583e+06	3953200	5806900	7189100	8.2589e+06	3181800	FALSE	FALSE	FALSE	FALSE	FALSE	FALSE	FALSE	FALSE	FALSE	FALSE	6.05998e+06	6427600	0.759209	0.847678	0.942806	4967	OGDH;OGDHL
A0A0D9SGF6;Q13813-2;A0A0D9SF54;B4DGT1;B4DTV8	SPTAN1	30	1	33.9	348	0	323.31	131990000	122110000	99862000	74420000	107270000	74476000	141750000	100100000	100390000	138490000	16439000	A0A0D9SGF6	276	131990000	122110000	9.9862e+07	7.442e+07	107270000	7.4476e+07	141750000	100100000	100390000	138490000	FALSE	FALSE	FALSE	FALSE	FALSE	FALSE	FALSE	FALSE	FALSE	FALSE	108547200	109624400	0.977237	0.865749	0.990174	6709	SPTAN1
A8K5I0;A0A1U9X7W4;A0A0G2JIW1;P0DMV9;P0DMV8;B4DNT8;Q59EJ3;P0DMV8-2;B4DFN9;B4DI39;B4DWK5;B4E388;B4DVU9;B4E1S9;V9GZ37;B3KTT5;B4DNX1;B4E1T6	HEL-S-103;HSPA1B;HSPA1A	28	12	31	113	0	161.62	76120000	74149000	48635000	60789000	74753000	82839000	82213000	67494000	78001000	68865000	46359000	HEL-S-103	121	7.612e+07	74149000	48635000	60789000	74753000	82839000	82213000	6.7494e+07	7.8001e+07	68865000	FALSE	FALSE	FALSE	FALSE	FALSE	FALSE	FALSE	FALSE	FALSE	FALSE	75721400	67050200	0.305655	0.83721	1.12932	3303	HSPA1A;HSPA1B
Q57Z91;A0A0G2JMZ6;A1L179;J3KNA1;B7Z2M7;V9HW29;D3DRX6;B2RCP3;B0I1S7;M1VE91;C1PHA2;O60282-2;O60282;P33176;Q12840;Q9UFW7;Q59GB8;B4DS27;A8K048	KIF5C;KIF5A;HEL-S-61;KIF5B;KIF5B-RET(NM_020630)_K24;R11;KIF5B-ALK;DKFZp566O183	34	3	3.8	8	0	19.446	0	4878100	5237900	0	3779400	0	3200500	4727700	0	0	1903100	KIF5C	828	713873	4878100	5.2379e+06	954930	3779400	704033	3200500	4.7277e+06	868047	482192	TRUE	FALSE	FALSE	TRUE	FALSE	TRUE	FALSE	FALSE	TRUE	TRUE	2.14235e+06	2.96698e+06	0.458197	0.83721	0.722066	3799	KIF5B;HEL-S-61;KIF5A;KIF5C
A0A0G2JPR0;A0A140TA49;A0A140TA32;P0C0L4;A0A140TA29;P0C0L4-2	C4A	18	1	27.2	225	0	323.31	62676000	44138000	110090000	183030000	130400000	117670000	46520000	137040000	49782000	170260000	27396000	C4A	180	62676000	44138000	110090000	183030000	130400000	117670000	46520000	137040000	4.9782e+07	170260000	FALSE	FALSE	FALSE	FALSE	FALSE	FALSE	FALSE	FALSE	FALSE	FALSE	102450000	107871200	0.858612	0.850444	0.949744	720	C4A;C4B
B7Z1Q4;A0A0G2JS82;O94973;O94973-2;A0A0G2JQM1;B7Z5S9;O94973-3;O95782-2;O95782	AP2A2;AP2A1	9	2	2.7	3	0	11.257	0	1550800	0	1188500	1043500	0	988890	1192100	1107700	1127800	609890	AP2A2	1111	632048	1550800	514278	1188500	1043500	343656	988890	1192100	1107700	1127800	TRUE	FALSE	TRUE	FALSE	FALSE	TRUE	FALSE	FALSE	FALSE	FALSE	1.03469e+06	903163	0.796939	0.850444	1.14563	161	AP2A2;AP2A1
E9PLH9;B3KU96;B4DZW9;E9PP14;A0A0J9YX13;E9PKL9;A0A140VKC8;Q13630;E9PP60	TSTA3	9	2	19.5	5	0	12.024	0	961540	1031300	3014800	1057200	1088400	759240	1249500	0	0	3068500	TSTA3	694	553664	961540	1031300	3014800	1057200	1088400	759240	1249500	592962	418604	TRUE	FALSE	FALSE	FALSE	FALSE	FALSE	FALSE	FALSE	TRUE	TRUE	823741	1.3217e+06	0.319922	0.83721	0.623243	7264	TSTA3
A0A0J9YXN7;Q96Q06	PLIN4	3	2	68.8	306	0	323.31	265410000	357770000	169560000	151550000	155410000	296140000	254340000	213590000	357630000	204760000	52110000	A0A0J9YXN7	109	265410000	357770000	169560000	151550000	155410000	296140000	254340000	213590000	357630000	204760000	FALSE	FALSE	FALSE	FALSE	FALSE	FALSE	FALSE	FALSE	FALSE	FALSE	274342000	210890000	0.294371	0.83721	1.30088	729359	PLIN4
B4DZ08;B2RBW5;A0A0K0K1H7;A2A274;Q99798;B4DLY4;B4DJW1;B4DW08;B4DEC3;Q71UF1	ACO2	11	14	21.8	55	0	116.22	16255000	15596000	8334400	11618000	12634000	19147000	10360000	13227000	16993000	9808100	7775700	ACO2	427	16255000	15596000	8334400	11618000	12634000	19147000	10360000	13227000	16993000	9.8081e+06	FALSE	FALSE	FALSE	FALSE	FALSE	FALSE	FALSE	FALSE	FALSE	FALSE	14835620	11958880	0.267847	0.83721	1.24055	50	ACO2;HEL-S-284
Q05DH1;A0A0K0K1K4;O14818-2;O14818;H0Y586;B0YJ74;A0A087WYS6;Q8TAA3-2;Q8TAA3-5;Q8TAA3	PSMA7;PSMA8	13	5	26.5	20	0	38.519	6291000	5477600	4562000	3595600	4368400	6838500	4810900	5851700	4298800	4690800	7714100	PSMA7	430	6291000	5.4776e+06	4562000	3595600	4368400	6.8385e+06	4810900	5851700	4298800	4690800	FALSE	FALSE	FALSE	FALSE	FALSE	FALSE	FALSE	FALSE	FALSE	FALSE	5134820	5022240	0.875785	0.850444	1.02242	5688	PSMA8;HEL-S-276;PSMA7
A0A0K0K1K7;O95336;M0R261	PGLS	5	4	18.2	8	0	24.136	0	2556600	0	0	1561100	2357200	2034400	2101300	0	0	3383300	PGLS	659	580443	2556600	666689	501483	1561100	2357200	2034400	2101300	759942	440263	TRUE	FALSE	TRUE	TRUE	FALSE	FALSE	FALSE	FALSE	TRUE	TRUE	1.53502e+06	1.17686e+06	0.571323	0.83721	1.30433	25796	PGLS
A0A0K0K1L8;Q06323-3;Q06323;Q06323-2;Q6FHU3	PSME1	8	6	27.3	29	0	42.256	4758900	5947000	4932400	4631800	3553300	6064600	5543200	6821100	5300000	3405200	7630200	PSME1	438	4.7589e+06	5.947e+06	4932400	4631800	3553300	6064600	5.5432e+06	6.8211e+06	5.3e+06	3405200	FALSE	FALSE	FALSE	FALSE	FALSE	FALSE	FALSE	FALSE	FALSE	FALSE	4854020	5337480	0.517847	0.83721	0.909422	5720	HEL-S-129m;PSME1
A0A0S2Z2Z6;P08133-2;P08133;A8K3Q7;B7Z582;Q6ZP35;E7EMC6	ANXA6	14	1	36.1	96	0	208.41	23985000	19613000	46772000	10376000	84205000	27799000	35410000	26072000	22506000	68859000	18720000	A0A0S2Z2Z6	245	23985000	19613000	46772000	10376000	8.4205e+07	27799000	35410000	26072000	22506000	68859000	FALSE	FALSE	FALSE	FALSE	FALSE	FALSE	FALSE	FALSE	FALSE	FALSE	44596400	28523000	0.349896	0.83721	1.56352	309	ANXA6
B7Z9I1;B4DWX6;A0A0S2Z366;Q5T4U5;Q5HYG7;P11310;P11310-2;E9PJM9;B4DVB1;B4DVE0	ACADM;DKFZp686M24262	13	6	15.8	11	0	37.957	5549400	5284500	0	4903600	4476900	9399600	5205600	3584400	0	3808700	5248500	ACADM	539	5549400	5284500	872891	4903600	4476900	9399600	5.2056e+06	3584400	983230	3808700	FALSE	FALSE	TRUE	FALSE	FALSE	FALSE	FALSE	FALSE	TRUE	FALSE	4.79059e+06	4.02318e+06	0.805512	0.850444	1.19075	34	ACADM;DKFZp686M24262
A0A0S2Z3D5;P02649;J9ZVQ3;H0Y7L5;Q6LBZ1;A0A0S2Z3V0;E9PEV4;E7ERP7	APOE	16	14	45.1	59	0	136.19	15081000	22248000	21121000	25071000	23729000	27931000	22523000	14897000	18265000	10692000	20602000	APOE	224	15081000	22248000	21121000	25071000	23729000	27931000	22523000	14897000	18265000	10692000	FALSE	FALSE	FALSE	FALSE	FALSE	FALSE	FALSE	FALSE	FALSE	FALSE	20573000	19738600	0.947782	0.864522	1.04227	348	APOE
A0A0S2Z3G9;O43707;Q96BG6;O43707-2;F5GXS2;O43707-3	ACTN4	22	17	33.9	102	0	184.41	33150000	19092000	23884000	16346000	18163000	32000000	21863000	34078000	29649000	25115000	9931700	ACTN4	369	33150000	19092000	23884000	16346000	18163000	32000000	21863000	34078000	29649000	25115000	FALSE	FALSE	FALSE	FALSE	FALSE	FALSE	FALSE	FALSE	FALSE	FALSE	24803800	25864200	0.880428	0.850444	0.959001	81	ACTN4
A0A0S2Z3S5;A0A0S2Z3H8;P63092-3;P63092-2;P63092;P63092-4;Q5JWF2-2;Q5JWF2;B0AZR9;Q5FWY2;Q14455;S4R3E3	GNAS;GSA	17	5	17.9	9	0	37.41	0	3461900	0	0	3272600	2924500	4555300	2322800	0	0	2831100	GNAS	714	528804	3461900	383504	1.06758e+06	3272600	2924500	4555300	2322800	447940	398560	TRUE	FALSE	TRUE	TRUE	FALSE	FALSE	FALSE	FALSE	TRUE	TRUE	2.1011e+06	1.7716e+06	0.775305	0.847678	1.18599	2778	GNAS;GSA
A0A0S2Z3K9;L7RT18;A0A0S2Z3Q4;P46108-2;P46108;I3L297	CRK	6	2	9.3	10	0	11.976	1726700	1692800	1144000	1400300	1402100	1237700	1479600	1606800	1593100	1340800	2019000	CRK	810	1726700	1692800	1144000	1400300	1402100	1237700	1479600	1606800	1593100	1340800	FALSE	FALSE	FALSE	FALSE	FALSE	FALSE	FALSE	FALSE	FALSE	FALSE	1453300	1471480	0.940363	0.86126	0.987645	1398	CRK
H0YLU7;A0A0S2Z3M4;A0A0S2Z3L0;P13804;H0YL12;H0YKF0;P13804-2;H0YK49;H0YNX6	ETFA	10	8	38.6	42	0	60.29	4490400	8627900	4294300	4448400	6593300	8419200	6715400	3411400	6737500	5203400	7681300	ETFA	434	4490400	8.6279e+06	4294300	4448400	6593300	8419200	6.7154e+06	3411400	6737500	5.2034e+06	FALSE	FALSE	FALSE	FALSE	FALSE	FALSE	FALSE	FALSE	FALSE	FALSE	7116260	4671980	0.0208949	0.83721	1.52318	2108	ETFA
A0A0S2Z3L2;P16615-5;P16615-2;P16615-3;P16615;H7C5W9;P16615-4	ATP2A2	21	4	4.6	12	0	26.692	1453800	2363300	1624300	1427700	1604500	1654100	2119700	1608400	1588800	1470400	815530	ATP2A2	1053	1453800	2363300	1624300	1427700	1604500	1654100	2119700	1608400	1588800	1470400	FALSE	FALSE	FALSE	FALSE	FALSE	FALSE	FALSE	FALSE	FALSE	FALSE	1736220	1646780	0.737302	0.847678	1.05431	488	ATP2A2
B4DWD1;B4DWE0;A0A0S2Z3S6;P04839	CYBB	4	2	6.9	5	0	12.296	0	0	1189800	1524200	0	747730	745590	3377300	0	0	1445200	CYBB	909	957016	540522	1189800	1524200	434834	747730	745590	3377300	344459	751012	TRUE	TRUE	FALSE	FALSE	TRUE	FALSE	FALSE	FALSE	TRUE	TRUE	563711	1.55878e+06	0.00892348	0.83721	0.361636	1536	CYBB
B4DHX4;A0A0S2Z3X8;P31150;B4DH24;G5E9U5	GDI1	7	4	17.7	8	0	25.247	0	2199300	0	0	2494500	2291400	2412700	2170200	1692900	1877500	1870600	GDI1	837	1.1495e+06	2199300	291357	536787	2494500	2291400	2412700	2170200	1692900	1877500	TRUE	FALSE	TRUE	TRUE	FALSE	FALSE	FALSE	FALSE	FALSE	FALSE	2111120	1.31211e+06	0.0777302	0.83721	1.60895	2664	GDI1
B4DVE1;A0A0S2Z3Y1;Q08380;B4DI70;B3KP88;B4DDG4;B4DWA8	LGALS3BP	16	5	10.5	22	0	34.98	3182000	7174800	2996100	1853100	2416200	5070300	3450400	5676900	3584400	3945300	3191500	LGALS3BP	676	3182000	7174800	2996100	1853100	2416200	5070300	3450400	5676900	3584400	3945300	FALSE	FALSE	FALSE	FALSE	FALSE	FALSE	FALSE	FALSE	FALSE	FALSE	4438200	3431700	0.356537	0.83721	1.29329	3959	LGALS3BP
A0A0S2Z410;Q99714;Q99714-2;Q5H928;A0A0S2Z434	HSD17B10	5	7	38.7	12	0	50.155	0	2085100	0	0	1648900	2748500	2470400	1496500	2027200	1652900	3145700	HSD17B10	680	1.07301e+06	2085100	539601	1.35093e+06	1648900	2748500	2470400	1496500	2027200	1652900	TRUE	FALSE	TRUE	TRUE	FALSE	FALSE	FALSE	FALSE	FALSE	FALSE	2032520	1.38609e+06	0.0962516	0.83721	1.46637	3028	HSD17B10
V9HWH2;V9HW77;A0A0S2Z471;P12277;B4DP56	HEL-S-29;HEL-211;CKB	8	7	25.2	25	0	55.961	1793900	4291700	1267500	2269700	2284100	8674800	1622600	2597100	4234500	1876000	4085200	HEL-S-29	614	1793900	4291700	1267500	2269700	2284100	8.6748e+06	1622600	2597100	4234500	1876000	FALSE	FALSE	FALSE	FALSE	FALSE	FALSE	FALSE	FALSE	FALSE	FALSE	4272220	1910160	0.0366407	0.83721	2.23658	1152	CKB;HEL-S-29
A0A140VJQ2;A0A0S2Z4G7;A4ZU86;A0A0S2Z491;P06748-3;P06748-2;P06748;E5RGW4	NPM1	11	3	12	16	0	22.984	4598800	3950000	3004100	4074800	6967300	3762200	4845000	11517000	0	0	9525800	NPM1	378	4598800	3950000	3004100	4074800	6.9673e+06	3762200	4845000	11517000	620841	913379	FALSE	FALSE	FALSE	FALSE	FALSE	FALSE	FALSE	FALSE	TRUE	TRUE	3.24274e+06	5607940	0.122659	0.83721	0.578242	4869	NPM1
A0A0S2Z4C3;P07954-2;P07954;A0A0S2Z3X6	FH	7	7	15.5	22	0	52.614	9233400	5641100	6668000	8615600	11448000	14167000	10365000	10356000	9922600	4734500	8004400	FH	422	9.2334e+06	5641100	6668000	8.6156e+06	11448000	14167000	10365000	10356000	9922600	4734500	FALSE	FALSE	FALSE	FALSE	FALSE	FALSE	FALSE	FALSE	FALSE	FALSE	9182640	9.0476e+06	0.822879	0.850444	1.01493	2271	FH
Q5HYB6;P06753-2;B2RDE1;A0A0S2Z4G4;A0A087WWU8;Q5VU61;Q8NAG3;B4DWT5;P06753-3;P06753-6;B4DQ80	DKFZp686J1372;TPM3	16	0	62.1	89	0	164.03	125550000	97937000	106550000	120400000	112860000	96178000	139440000	223480000	97109000	70054000	175620000	DKFZp686J1372	35	125550000	97937000	106550000	120400000	112860000	96178000	139440000	223480000	97109000	70054000	FALSE	FALSE	FALSE	FALSE	FALSE	FALSE	FALSE	FALSE	FALSE	FALSE	94827600	143084000	0.0388975	0.83721	0.662741	7170	TPM3
A0A2R8YD50;B4DDM5;B2R659;A0A0S2Z4J1;P51659;E7ER27;E7EWE5;B4DSD0;P51659-3;P51659-2;A0A2R8YDT8;A0A2R8YF45	HSD17B4	20	5	9.4	12	0	32.299	1211100	0	0	0	1022600	1303800	825820	949410	880200	0	376450	HSD17B4	1200	1211100	1.58575e+06	473470	785399	1022600	1303800	825820	949410	880200	848616	FALSE	TRUE	TRUE	TRUE	FALSE	FALSE	FALSE	FALSE	FALSE	TRUE	1.12819e+06	849040	0.176952	0.83721	1.32879	3295	HSD17B4
A0A2U3TZT9;A0A0S2Z5D6;Q8WTS1;H7BZY9;A0A2R8YEZ7;A0A0S2Z572;C9J1D1	ABHD5	14	3	15.5	9	0	28.441	0	614670	0	0	553980	2906200	642270	0	599690	541850	1001200	ABHD5	1008	581393	614670	410712	496224	553980	2906200	642270	482214	599690	541850	TRUE	FALSE	TRUE	TRUE	FALSE	FALSE	FALSE	TRUE	FALSE	FALSE	1043278	522563	0.212205	0.83721	1.99646	51099	ABHD5
B3KY23;A0A0U1RQE4;Q5HYK7-2;Q5HYK7;Q6PJX8;B3KS04;Q5HYK7-5;Q5HYK7-4;Q5HYK7-3	SH3D19	9	2	2.9	4	0	11.423	1471300	3336600	0	0	1254600	1054700	1293900	1617200	0	0	1407500	SH3D19	915	1471300	3336600	432083	417887	1254600	1054700	1293900	1617200	547905	441033	FALSE	FALSE	TRUE	TRUE	FALSE	FALSE	FALSE	FALSE	TRUE	TRUE	1.32697e+06	1.04647e+06	0.783022	0.847678	1.26804	152503	SH3D19
A0A0U1RQF0;P49327	FASN	6	63	28.4	203	0	323.31	57784000	105820000	28595000	88465000	114650000	203420000	31237000	57929000	126760000	43796000	14983000	FASN	293	57784000	105820000	28595000	88465000	114650000	203420000	31237000	57929000	126760000	4.3796e+07	FALSE	FALSE	FALSE	FALSE	FALSE	FALSE	FALSE	FALSE	FALSE	FALSE	118889200	52802000	0.0280156	0.83721	2.2516	2194	FASN
B4E264;A0A0U1RQI5;Q9BX66-8;Q9BX66-6;Q9BX66-5;Q9BX66-12;B4DTX5;Q9BX66-9;Q9BX66-3;Q9BX66-2;Q9BX66-11;Q9BX66;B4DH45;Q6MZY5;Q9BX66-4;Q9BX66-10;B7Z9B7;Q9BX66-7	SORBS1;DKFZp686N08224	18	12	30.2	61	0	87.484	15950000	8097400	9898700	2783400	12412000	10216000	10056000	8902700	12613000	11974000	7255900	SORBS1	453	15950000	8097400	9898700	2783400	12412000	10216000	10056000	8.9027e+06	12613000	11974000	FALSE	FALSE	FALSE	FALSE	FALSE	FALSE	FALSE	FALSE	FALSE	FALSE	11062480	9518160	0.39463	0.83721	1.16225	10580	SORBS1
Q0ZCH9;A0A0X9USM3;Q9UL91;S4R460;A0A0B4J2B5	IGHV3OR16-9	7	0	41.3	21	0	33.255	3812700	6995000	8025400	4652500	2295500	5053800	3442000	2237400	3462300	9628600	14916000	IGHV3OR16-9	295	3812700	6995000	8.0254e+06	4652500	2295500	5053800	3442000	2237400	3462300	9628600	FALSE	FALSE	FALSE	FALSE	FALSE	FALSE	FALSE	FALSE	FALSE	FALSE	5487040	4434000	0.602438	0.83721	1.23749	NA	IGHV3OR16-9
A0A0X9UWK7;A0A2U8J8T6;A0A2U8J9A9;A0A0F7T891		4	0	18.9	20	0	43.476	11337000	0	12050000	8992500	13044000	7219100	7803800	8785800	10784000	13127000	27760000	A0A0X9UWK7	176	11337000	762088	12050000	8992500	13044000	7.2191e+06	7803800	8785800	10784000	13127000	FALSE	TRUE	FALSE	FALSE	FALSE	FALSE	FALSE	FALSE	FALSE	FALSE	8.98724e+06	9793820	0.439274	0.83721	0.917644	NA	IGHV5-51
A0A0X9V9B3		1	1	17.9	16	0	8.0707	12116000	33436000	25124000	29318000	17040000	21055000	47163000	16651000	19372000	0	92301000	A0A0X9V9B3	69	12116000	33436000	25124000	29318000	17040000	21055000	4.7163e+07	16651000	19372000	950438	FALSE	FALSE	FALSE	FALSE	FALSE	FALSE	FALSE	FALSE	FALSE	TRUE	1.83707e+07	26074400	0.299676	0.83721	0.704549	NA
Q5U0A0;A0A109NGN6;P28066	PSMA5	4	3	17.4	8	0	38.616	2542100	3350300	0	2930100	0	4395600	3132900	3180100	0	0	4882500	PSMA5	559	2542100	3350300	390940	2930100	496050	4395600	3132900	3180100	478270	472601	FALSE	FALSE	TRUE	FALSE	TRUE	FALSE	FALSE	FALSE	TRUE	TRUE	1.83856e+06	2.43523e+06	0.371621	0.83721	0.754986	5686	PSMA5
A0A140VJJ2;P10768;U3KQT1;H7BZT7;X6RA14	ESD	5	5	20.6	15	0	48.639	0	6204300	3230400	5596400	3270500	2427100	4911600	3149200	3158300	2949800	6324100	ESD	489	1.19311e+06	6204300	3230400	5596400	3270500	2427100	4911600	3149200	3158300	2949800	TRUE	FALSE	FALSE	FALSE	FALSE	FALSE	FALSE	FALSE	FALSE	FALSE	3602000	3.61614e+06	0.847211	0.850444	0.996089	2098	ESD
A0A140VJJ6;P02679-2;P02679;C9JEU5;C9JC84;Q7Z664	FGG;DKFZp779N0926	6	3	54	153	0	323.31	134990000	67924000	58394000	328500000	131790000	199740000	44212000	175490000	241440000	128770000	113690000	A0A140VJJ6	53	134990000	67924000	58394000	328500000	131790000	199740000	44212000	175490000	241440000	128770000	FALSE	FALSE	FALSE	FALSE	FALSE	FALSE	FALSE	FALSE	FALSE	FALSE	153932800	148317200	0.641556	0.841486	1.03786	2266	FGG
B3KY04;A0A140VJM4;Q96CX2	KCTD12	5	6	23.4	28	0	41.35	2027000	1904600	2487900	1272200	1238600	1955500	1497500	1918200	2014000	1556600	2527100	KCTD12	748	2027000	1904600	2487900	1272200	1238600	1955500	1497500	1918200	2014000	1556600	FALSE	FALSE	FALSE	FALSE	FALSE	FALSE	FALSE	FALSE	FALSE	FALSE	1733860	1840560	0.789351	0.847678	0.942029	115207	KCTD12
Q8WVB5;A0A140VJP8;P80297;P13640-2;P02795;P13640;H3BSF1;Q8TDC4;A0A024R6T4;Q8TE66;A0A140VJP7;Q8N339;P80294;P04731	MT1X;MT1G;MT2A;MT1M;MT1H;MT1A	14	1	32.8	19	0	56.661	23950000	22902000	0	11916000	24552000	6121000	18920000	16242000	15596000	11219000	106580000	MT1X	58	23950000	22902000	739237	11916000	24552000	6121000	18920000	16242000	15596000	11219000	FALSE	FALSE	TRUE	FALSE	FALSE	FALSE	FALSE	FALSE	FALSE	FALSE	16078000	1.43534e+07	0.511881	0.83721	1.12015	4501	MT1G;MT1M;MT1A;MT1H;MT1X;MT2A
J3K000;A0A140VJR2;P12955-3;P12955-2;P12955	PEPD	7	5	11	12	0	39.452	2443800	5768000	1642800	2253200	1739700	1898000	3497200	2428400	1752200	1413100	2295900	PEPD	771	2443800	5.768e+06	1642800	2253200	1739700	1898000	3497200	2428400	1752200	1413100	FALSE	FALSE	FALSE	FALSE	FALSE	FALSE	FALSE	FALSE	FALSE	FALSE	2514200	2453080	0.744734	0.847678	1.02492	5184	PEPD
Q8WZ56;Q5U0I7;B3KRM2;A0A140VJS0;P62714;B3KQ51	PPP2CB	11	1	13.3	15	0	26.964	5676700	6250600	4375300	8617600	5177400	1560800	4830000	4709700	0	4066400	6673300	PPP2CB	471	5676700	6250600	4375300	8617600	5177400	1560800	4830000	4709700	502032	4066400	FALSE	FALSE	FALSE	FALSE	FALSE	FALSE	FALSE	FALSE	TRUE	FALSE	3.51145e+06	5641860	0.113696	0.83721	0.622392	5516	PPP2CB
A0A140VJS6;P49721;B7Z478;Q59FJ0;A0A087WVV1	PSMB2	5	4	21.9	4	0	25.432	0	1454000	0	1802100	824560	2931200	1318100	1348700	1472300	0	2888100	PSMB2	708	620270	1454000	900031	1802100	824560	2931200	1318100	1348700	1472300	1.20728e+06	TRUE	FALSE	TRUE	FALSE	FALSE	FALSE	FALSE	FALSE	FALSE	TRUE	1.57787e+06	1.19784e+06	0.401388	0.83721	1.31726	5690	PSMB2
B2R9V7;A0A140VJU8;P08294	SOD3	4	5	25.8	23	0	68.61	3231600	5459300	13458000	5215400	9019400	3599700	18999000	4242700	10592000	7370400	25044000	SOD3	188	3231600	5459300	13458000	5.2154e+06	9019400	3599700	18999000	4242700	10592000	7.3704e+06	FALSE	FALSE	FALSE	FALSE	FALSE	FALSE	FALSE	FALSE	FALSE	FALSE	7208160	9029340	0.888988	0.850444	0.798304	6649	SOD3
A0A140VJX1;P24752	ACAT1	6	12	34	42	0	108.85	13937000	14703000	13951000	11873000	22179000	20218000	16670000	7962500	12432000	12784000	14076000	ACAT1	308	13937000	14703000	13951000	11873000	22179000	20218000	16670000	7.9625e+06	12432000	12784000	FALSE	FALSE	FALSE	FALSE	FALSE	FALSE	FALSE	FALSE	FALSE	FALSE	16463200	12878700	0.222023	0.83721	1.27833	38	ACAT1
A0A140VJY7;Q9BRA2;I3L0K2;I3L3M7	TXNDC17	5	3	26.8	6	0	18.669	0	2681700	0	0	0	1509100	1356100	1308800	0	1854700	3901800	TXNDC17	622	1.49262e+06	2681700	835875	359120	1.48831e+06	1509100	1356100	1308800	456238	1854700	TRUE	FALSE	TRUE	TRUE	TRUE	FALSE	FALSE	FALSE	TRUE	FALSE	1.59801e+06	1.0705e+06	0.363385	0.83721	1.49277	84817	TXNDC17
A0A140VJZ1;P45974-2;P45974	USP5	3	4	5.2	11	0	24.808	15423000	5335700	7822400	6397100	0	11845000	6223200	6285300	6090400	6266600	3444600	USP5	654	15423000	5335700	7.8224e+06	6397100	704415	11845000	6223200	6.2853e+06	6.0904e+06	6266600	FALSE	FALSE	FALSE	FALSE	TRUE	FALSE	FALSE	FALSE	FALSE	FALSE	6.04842e+06	8430200	0.259313	0.83721	0.717471	8078	USP5
A0A140VK00;P25311;C9JEV0	AZGP1	5	10	41.6	48	0	81.165	4093600	12265000	10480000	5932500	8715400	15677000	8578100	6253600	9773600	16693000	11762000	AZGP1	331	4093600	12265000	10480000	5932500	8715400	15677000	8.5781e+06	6.2536e+06	9773600	16693000	FALSE	FALSE	FALSE	FALSE	FALSE	FALSE	FALSE	FALSE	FALSE	FALSE	12624800	7.06756e+06	0.0160441	0.83721	1.7863	563	AZGP1
Q6DEN2;A0A140VK07;Q14195-2;Q8IXW6;Q14195	DPYSL3	11	8	19.7	16	0	59.057	2287700	7379400	1777300	4853200	1746100	3202700	2847500	2579400	2846000	3126300	1835800	DPYSL3	843	2287700	7.3794e+06	1777300	4853200	1746100	3202700	2847500	2579400	2846000	3126300	FALSE	FALSE	FALSE	FALSE	FALSE	FALSE	FALSE	FALSE	FALSE	FALSE	3660100	2869020	0.546239	0.83721	1.27573	1809	DPYSL3
H3BN14;A0A140VK08;P22676;A6NER6;B7Z380;P05937-2;P05937	CALB2;CALB1	7	2	9.4	10	0	12.784	0	2355000	2182300	1203100	1022500	0	1069100	938570	1203300	0	1571100	CALB2	886	890930	2355000	2182300	1203100	1022500	292839	1069100	938570	1203300	695756	TRUE	FALSE	FALSE	FALSE	FALSE	TRUE	FALSE	FALSE	FALSE	TRUE	1.11388e+06	1.2568e+06	0.482724	0.83721	0.886282	794	CALB1;CALB2
A0A140VK27;P09960-2;P09960;B4DVZ8;P09960-3;P09960-4;B4DEH5;Q59ES1	LTA4H	9	4	8.8	14	0	29.907	3314400	1718400	1742500	1827700	1666000	1931000	1875700	2892200	1762200	1435900	1195200	LTA4H	959.5	3314400	1718400	1742500	1827700	1666000	1931000	1875700	2892200	1762200	1435900	FALSE	FALSE	FALSE	FALSE	FALSE	FALSE	FALSE	FALSE	FALSE	FALSE	1702700	2330500	0.105201	0.83721	0.730616	4048	LTA4H
Q6IB71;A0A140VK43;P25788-2;P25788	PSMA3	5	4	11	17	0	25.449	6848400	5866700	1824800	14039000	5756300	4550700	6681600	9062100	3919200	0	9591200	PSMA3	376	6848400	5866700	1824800	14039000	5756300	4550700	6681600	9062100	3919200	436334	FALSE	FALSE	FALSE	FALSE	FALSE	FALSE	FALSE	FALSE	FALSE	TRUE	4.10585e+06	7691180	0.208923	0.83721	0.533838	5684	PSMA3
G3V295;A0A140VK44;G3V5Z7;P60900;G3V3U4;G3V3I1;P60900-2	PSMA6	12	6	30.5	13	0	38.101	5676200	5611600	0	7354600	6715100	3775700	6102100	6987300	4535000	0	7480800	PSMA6	443	5.6762e+06	5.6116e+06	432843	7354600	6715100	3775700	6102100	6987300	4535000	366431	FALSE	FALSE	TRUE	FALSE	FALSE	FALSE	FALSE	FALSE	FALSE	TRUE	4.20077e+06	5.31061e+06	0.751102	0.847678	0.791014	5687	PSMA6
Q53FT8;A0A140VK45;P20618	PSMB1	4	3	14.1	7	0	16.819	1615100	1947000	1677000	1994400	0	1540100	1999900	1225500	1745500	1438600	2483200	PSMB1	755	1615100	1947000	1677000	1994400	345537	1540100	1999900	1225500	1745500	1438600	FALSE	FALSE	FALSE	FALSE	TRUE	FALSE	FALSE	FALSE	FALSE	FALSE	1.40335e+06	1702380	0.348599	0.83721	0.824344	5689	PSMB1
A0A140VK46;P28070	PSMB4	2	2	7.2	3	0	11.506	2776000	2723200	2905000	2962100	2655800	2234800	0	3152900	0	0	4582400	PSMB4	578	2776000	2723200	2905000	2962100	2655800	2234800	249979	3152900	838807	314130	FALSE	FALSE	FALSE	FALSE	FALSE	FALSE	TRUE	FALSE	TRUE	TRUE	1.75335e+06	2.4092e+06	0.643748	0.841486	0.727773	5692	PSMB4
A0A140VK56;P37837;F2Z393	TALDO1	7	13	38.9	49	0	87.43	88093000	81195000	66669000	66664000	59853000	73303000	66019000	98445000	75535000	56756000	127830000	TALDO1	46	8.8093e+07	81195000	6.6669e+07	66664000	5.9853e+07	73303000	66019000	98445000	7.5535e+07	56756000	FALSE	FALSE	FALSE	FALSE	FALSE	FALSE	FALSE	FALSE	FALSE	FALSE	69328400	77178000	0.481816	0.83721	0.898292	6888	TALDO1
A0A140VK70;P35998;C9JLS9;A0A1W2PQS1;Q75L23	PSMC2	7	3	7.9	11	0	20.025	1782300	1956100	1195700	1960700	1213400	1454700	1541800	1549500	1532600	1314700	1155200	PSMC2	969	1782300	1956100	1195700	1960700	1213400	1454700	1541800	1549500	1532600	1314700	FALSE	FALSE	FALSE	FALSE	FALSE	FALSE	FALSE	FALSE	FALSE	FALSE	1494300	1606000	0.634462	0.841486	0.930448	5701	PSMC2
B4DLK2;G3V213;F8VZG5;F8W1A4;A0A140VK93;P54819-3;P54819-5;P54819-2;P54819;F8VPP1;F8VY04	AK2	13	3	28.7	11	0	18.319	2430200	2216600	0	0	1084800	2694600	2139800	1267000	2347100	1670100	4304600	AK2	598	2430200	2216600	936754	375931	1084800	2694600	2139800	1267000	2347100	1670100	FALSE	FALSE	TRUE	TRUE	FALSE	FALSE	FALSE	FALSE	FALSE	FALSE	2002640	1.42994e+06	0.211089	0.83721	1.40051	204	AK2
A0A140VKA0;B7Z6G4;E7EX44;Q05682-5;Q05682-4;Q05682-3;Q05682-6;Q05682-2;Q05682;E9PGZ1;Q9NYG1;B4DPW5;C9J813;B4E3I0;Q6PJM5	CALD1	22	16	31.2	64	0	159.9	15411000	14284000	7634900	8747900	21067000	12715000	19903000	21428000	19903000	10189000	15647000	CALD1	286	15411000	14284000	7634900	8.7479e+06	21067000	12715000	19903000	21428000	19903000	10189000	FALSE	FALSE	FALSE	FALSE	FALSE	FALSE	FALSE	FALSE	FALSE	FALSE	15631600	14624960	0.679961	0.847678	1.06883	800	CALD1
H7C3I1;Q1XBU6;B7ZA40;Q0IJ56;B4E0U6;A0A140VKA6;P50502;F6VDH7;Q3KNR6;Q8IZP2;Q8NFI4	ST13;ST13P4;ST13P5	12	5	38.4	34	0	47.722	7177700	8635500	7434000	9123200	7443700	9814200	8888400	6207300	9159200	6005500	28915000	ST13	168	7177700	8.6355e+06	7434000	9123200	7443700	9.8142e+06	8888400	6.2073e+06	9.1592e+06	6.0055e+06	FALSE	FALSE	FALSE	FALSE	FALSE	FALSE	FALSE	FALSE	FALSE	FALSE	8211620	7766120	0.730026	0.847678	1.05736	6767	ST13;ST13P4;ST13P5
A0A140VKA9;P09417;B7Z415;D6RGG7;P09417-2	QDPR	7	5	25.8	8	0	35.149	3276400	3267100	2536900	2313400	2657200	2951500	3300600	2409700	3107700	2968000	4327000	QDPR	595	3276400	3267100	2536900	2313400	2657200	2951500	3300600	2409700	3107700	2968000	FALSE	FALSE	FALSE	FALSE	FALSE	FALSE	FALSE	FALSE	FALSE	FALSE	2990300	2767400	0.474371	0.83721	1.08054	5860	QDPR
A0A140VKF3;P36955	SERPINF1	9	8	19.1	32	0	50.863	5848400	12127000	9506800	6270200	7932700	5819400	5195200	7718800	7281500	10978000	8755100	SERPINF1	405	5848400	12127000	9.5068e+06	6270200	7932700	5.8194e+06	5195200	7.7188e+06	7281500	10978000	FALSE	FALSE	FALSE	FALSE	FALSE	FALSE	FALSE	FALSE	FALSE	FALSE	8827720	6907880	0.248119	0.83721	1.27792	5176	SERPINF1
A0A158RFU3;P20962;O15256;A2VCM6	PTMS	6	3	22.5	27	0	26.022	13247000	7103200	5887200	10539000	11778000	5704000	18464000	12119000	8047600	4374000	72769000	PTMS	81	13247000	7103200	5.8872e+06	10539000	11778000	5704000	18464000	12119000	8047600	4374000	FALSE	FALSE	FALSE	FALSE	FALSE	FALSE	FALSE	FALSE	FALSE	FALSE	7401360	12051240	0.0823087	0.83721	0.614158	5763	PTMS
A0A158RFU6;P51149;C9J592;C9J8S3;B4DPH9;C9IZZ0;C9J4V0	RAB7A	9	9	49.8	46	0	62.697	8303800	11195000	6937400	4688400	6626200	9522500	11631000	8414700	11439000	8604100	13664000	RAB7A	315	8.3038e+06	11195000	6.9374e+06	4688400	6.6262e+06	9522500	11631000	8.4147e+06	11439000	8.6041e+06	FALSE	FALSE	FALSE	FALSE	FALSE	FALSE	FALSE	FALSE	FALSE	FALSE	9477360	7995060	0.353165	0.83721	1.1854	7879	RAB7A
E7EQB2;E7ER44;V9HWI4;A0A161I202;P02788;B3VMW0;A8K494;P02788-2;B7ZAL5;Q5EK51;B2MV14	LTF;HEL110	15	1	41.1	46	0	200.4	10479000	544920	86521000	5563300	3263600	2638900	568910	5474900	5328500	1722600	5100900	LTF	546	10479000	544920	8.6521e+07	5563300	3263600	2638900	568910	5474900	5328500	1722600	FALSE	FALSE	FALSE	FALSE	FALSE	FALSE	FALSE	FALSE	FALSE	FALSE	2699704	21721422	0.168366	0.83721	0.124288	4057	LTF
A0A1B0GTP7;A0A1B0GUE3;A0A1B0GUW4;E7EMM4;A0A1B0GW68;A0A1B0GUA4;A0A1B0GTM3;A0A1B0GTZ5;A0A1B0GUH5;Q13510;Q13510-2;B3KUZ6;Q53H01;A8K0B6;D3DSQ1;A0A1B0GV06;A0A1B0GUG1;Q13510-3	ASAH1	39	5	18.8	15	0	31.772	1864500	2281000	1750200	1396000	2023400	3016000	2939200	5232700	0	2136300	2884500	ASAH1	709	1864500	2281000	1750200	1396000	2023400	3016000	2939200	5232700	1.01243e+06	2136300	FALSE	FALSE	FALSE	FALSE	FALSE	FALSE	FALSE	FALSE	TRUE	FALSE	2.09383e+06	2636520	0.594747	0.83721	0.794163	427	ASAH1
A0A1B0GUU9;P01871;P01871-2	IGHM	3	1	36.7	117	0	240.91	32892000	18460000	53936000	66644000	37152000	42567000	21826000	16283000	45514000	327110000	53393000	IGHM	106	32892000	18460000	53936000	66644000	37152000	42567000	21826000	16283000	45514000	327110000	FALSE	FALSE	FALSE	FALSE	FALSE	FALSE	FALSE	FALSE	FALSE	FALSE	9.41606e+07	38316200	0.393904	0.83721	2.45746	NA	IGHM
A0A1B0GW44;A0A1B0GV23;A0A1B0GVD5;A0A1B0GWE8;V9HWI3;P07339;A0A1B0GVP3;A0A1B0GU92;A0A1B0GU03;H7C469;F8WD96;C9JH19	HEL-S-130P;CTSD	16	11	31.9	42	0	73.737	14445000	33315000	17440000	14324000	16419000	25522000	19782000	25904000	18051000	25333000	25798000	HEL-S-130P	187	14445000	33315000	17440000	14324000	16419000	25522000	19782000	25904000	18051000	25333000	FALSE	FALSE	FALSE	FALSE	FALSE	FALSE	FALSE	FALSE	FALSE	FALSE	23728000	18379000	0.211051	0.83721	1.29104	1509	CTSD;HEL-S-130P
A0A1B0GVY6;B4DWS6;B3KQJ0;Q53GQ0;E9PI21;A0A1B0GV93;D3DR22;Q53GQ0-2	HSD17B12	8	2	12.4	8	0	12.589	2516800	2938300	0	1626300	2082900	2461200	2536600	2264200	0	2882200	5652900	HSD17B12	516	2516800	2938300	464002	1626300	2082900	2461200	2536600	2264200	943335	2882200	FALSE	FALSE	TRUE	FALSE	FALSE	FALSE	FALSE	FALSE	TRUE	FALSE	2.26159e+06	1.88158e+06	0.50677	0.83721	1.20196	51144	HSD17B12
Q59GB4;A0A1C7CYX9;Q16555-2;Q16555;Q53ET2;Q8NAN9;Q86U75	DPYSL2	10	11	29.8	68	0	131.72	12022000	24485000	12612000	17573000	12449000	16737000	16991000	17932000	14187000	16964000	9361500	DPYSL2	387	12022000	24485000	12612000	17573000	12449000	16737000	16991000	17932000	14187000	16964000	FALSE	FALSE	FALSE	FALSE	FALSE	FALSE	FALSE	FALSE	FALSE	FALSE	16964400	15426000	0.638872	0.841486	1.09973	1808	DPYSL2
A0A1L1UHR1;P21796;B3KTS5;B4DEI3;C9JI87	VDAC1	5	5	19.1	26	0	33.662	9334600	9406200	3820200	4449500	7132900	8750200	9249700	6182600	7078700	6120800	8891800	VDAC1	399	9.3346e+06	9406200	3820200	4449500	7.1329e+06	8.7502e+06	9.2497e+06	6.1826e+06	7078700	6120800	FALSE	FALSE	FALSE	FALSE	FALSE	FALSE	FALSE	FALSE	FALSE	FALSE	7697760	6607320	0.363243	0.83721	1.16504	7416	VDAC1
A0A1S5UZ07;Q9Y490	TLN1	3	61	35.3	338	0	323.31	145360000	99388000	91422000	90600000	113540000	97708000	118950000	114060000	102500000	80408000	17014000	TLN1	271.5	145360000	99388000	9.1422e+07	90600000	113540000	97708000	118950000	114060000	102500000	80408000	FALSE	FALSE	FALSE	FALSE	FALSE	FALSE	FALSE	FALSE	FALSE	FALSE	98708800	112078400	0.403684	0.83721	0.880712	7094	TLN1
D1MGQ2;A0A1S5UZ39;P69905;U6A216;E9M4D4;I1VZV6;A0A0K2BMD8;Q4ZGM8;E1B2D1;Q9BX83;A0A1K0GXZ1;A0A2R8Y7C0	HBA2;HBA1	23	0	71.8	2367	0	323.31	495320000	332920000	6262900000	10061000000	1235600000	1493300000	1112100000	1174800000	461960000	390870000	6797500000	D1MGQ2	3	4.9532e+08	332920000	6.2629e+09	10061000000	1235600000	1493300000	1112100000	1174800000	461960000	390870000	FALSE	FALSE	FALSE	FALSE	FALSE	FALSE	FALSE	FALSE	FALSE	FALSE	7.8293e+08	3821224000	0.0668093	0.83721	0.20489	3039	HBA2;HBA1;HBA1; HBA2
Q96BA7;A0A1W2PP35;A0A1X7SBS1;B3KX72;B4DLR3;A0A1W2PPS1;Q00839-2;Q00839;A0A1W2PRZ7;A0A1W2PQ74;Q7Z4Q5;A0A1W2PQL0;A0A1W2PP34;A0A1W2PPL4;A0A1W2PPH7;Q5RI18;A0A1W2PQD4	HNRNPU;HNRPU	18	5	8.6	16	0	37.366	1592500	1438400	1531400	0	2077300	1315300	1130100	3747900	2240800	1548500	1092300	HNRNPU	984	1592500	1438400	1531400	299977	2077300	1315300	1130100	3747900	2240800	1548500	FALSE	FALSE	FALSE	TRUE	FALSE	FALSE	FALSE	FALSE	FALSE	FALSE	1724060	1.66038e+06	0.494786	0.83721	1.03836	3192	HNRNPU;HNRPU
A0A1X7SC65;V9HWB6;B4DNC2;O14558;K7EP04	HEL55;HSPB6	6	6	69.7	39	0	68.822	11838000	27334000	31032000	23170000	32320000	29112000	50412000	23939000	10895000	16086000	88005000	HEL55	72	11838000	27334000	31032000	23170000	32320000	29112000	50412000	23939000	10895000	16086000	FALSE	FALSE	FALSE	FALSE	FALSE	FALSE	FALSE	FALSE	FALSE	FALSE	23149400	28078200	0.62118	0.83913	0.824462	126393	HSPB6
M0R1V7;J3QS39;Q49A90;J3QTR3;F5H6Q2;Q3MIH3;F5GYU3;F5H2Z3;A0A248RGE3;F5H265;Q5UGI3;B4DV12;F5H388;Q5RKT7;B2RDW1;F5H747;F5GXK7;J3QKN0;Q5U5U6;Q5PY61;Q9UFQ0;Q96C32;Q96MH4;L8B4I8;L8B196;Q96H31;L8B4R0;A8K674;L8B4Z6;L8B4M0;L8B4J3;Q66K58;Q59EM9;P62987;P62979;P0CG47;P0CG48;J3QSA3;F5GZ39;M0R1M6;Q8WYN9;M0R2S1;A0A2R8Y422	UBA52;UBB;RPS27A;UBC;HEL112;DKFZp434K0435;UbC	43	2	39.7	19	0	23.154	10599000	7803000	6525300	6511400	7684100	11642000	10608000	10311000	7989000	6902200	62226000	UBA52	91	10599000	7.803e+06	6.5253e+06	6511400	7.6841e+06	11642000	10608000	10311000	7989000	6.9022e+06	FALSE	FALSE	FALSE	FALSE	FALSE	FALSE	FALSE	FALSE	FALSE	FALSE	8404060	8910940	0.78323	0.847678	0.943117	6233	RPS27A;UBC;UBB;UbC;DKFZp434K0435;UBA52
A0A286YF22;A0A2C9F2M7;O43175;V9HW79;A0A286YFM8;A0A286YFL2;A0A286YFA2;B3KSC3;Q9UMY2	PHGDH;HEL-S-113;PGDH3	20	9	20.5	37	0	66.383	11543000	8989300	3236100	8667100	8626700	11667000	12543000	3581200	12149000	6195900	7708400	PHGDH	432	11543000	8989300	3236100	8.6671e+06	8626700	11667000	12543000	3581200	12149000	6.1959e+06	FALSE	FALSE	FALSE	FALSE	FALSE	FALSE	FALSE	FALSE	FALSE	FALSE	9525580	7.91408e+06	0.352672	0.83721	1.20362	26227	PHGDH
A0A286YFJ8;P01861	IGHG4	3	0	30.3	37	0	37.104	25645000	9685600	8661900	44679000	22290000	11939000	23584000	19305000	11376000	22253000	30099000	IGHG4	162	25645000	9.6856e+06	8.6619e+06	44679000	22290000	11939000	23584000	19305000	11376000	22253000	FALSE	FALSE	FALSE	FALSE	FALSE	FALSE	FALSE	FALSE	FALSE	FALSE	15508720	24374980	0.249261	0.83721	0.636256	NA	IGHG4
A0A2P9AAP7		1	2	3.4	26	0	24.558	2980800	6886500	5487700	3269300	2921700	6022800	3915600	3173600	4164400	3784700	2440200	A0A2P9AAP7	760	2980800	6886500	5487700	3269300	2921700	6022800	3915600	3173600	4164400	3784700	FALSE	FALSE	FALSE	FALSE	FALSE	FALSE	FALSE	FALSE	FALSE	FALSE	4756020	3765400	0.336796	0.83721	1.26308	NA	dnaK
G3XAM2;E7ETH0;A0A2R8Y3M9;P05156;A0A0U4BCF5;A8K3L0;B4DRF2;Q6LAM1;Q8WW88;A0A087X0I2;D6R9Z8	CFI	13	6	11.5	13	0	39.258	0	1523000	2788200	2951900	1942700	0	1350400	2090800	2236000	6245200	1426400	CFI	911	575591	1523000	2788200	2951900	1942700	434201	1350400	2090800	2236000	6245200	TRUE	FALSE	FALSE	FALSE	FALSE	TRUE	FALSE	FALSE	FALSE	FALSE	2.47622e+06	1.95138e+06	0.909728	0.851841	1.26896	3426	CFI
A0A2R8Y430;V9HWJ1;P48637;A0A2R8Y7I7;B7Z514;A0A2R8Y5T7;B7Z1C5;P48637-2	HEL-S-64p;GSS	16	4	7.6	9	0	24.264	3872400	4390100	3997900	0	2486100	3317100	4611800	5012000	3069600	2709800	2988400	HEL-S-64p	703	3872400	4390100	3997900	1.02876e+06	2486100	3317100	4611800	5012000	3069600	2709800	FALSE	FALSE	FALSE	TRUE	FALSE	FALSE	FALSE	FALSE	FALSE	FALSE	3194540	3.70457e+06	0.901025	0.851841	0.862324	2937	GSS;HEL-S-64p
Q7Z503;B7ZAF6;B4DRV2;A0A2R8YDQ9;E5KS60;E5KS55;Q6N0B1;A0A2R8Y6Y7;Q9P2R7-2;Q9P2R7;B4DY87;B7Z9S6;Q5T9Q5;A0A0S2Z511	SUCLA2;DKFZp686D0880	23	7	16.9	22	0	42.735	6724500	6149500	2616000	6729100	5302000	6303400	4171000	3827800	5670300	3352400	4751000	SUCLA2	569	6724500	6149500	2616000	6729100	5.302e+06	6303400	4171000	3827800	5670300	3352400	FALSE	FALSE	FALSE	FALSE	FALSE	FALSE	FALSE	FALSE	FALSE	FALSE	5355520	4813680	0.54834	0.83721	1.11256	8803	SUCLA2;DKFZp686D0880
D3GKD8;A0A2R8Y7X9;P69891;Q14474;D9YZU8;Q14403;Q14476;B7UCU6	HBG1;HBG2	10	1	72.8	41	0	90.34	29127000	6678700	28443000	51029000	25294000	27869000	13406000	26369000	27079000	5623100	45797000	HBG1	123	29127000	6678700	28443000	51029000	25294000	27869000	13406000	26369000	27079000	5.6231e+06	FALSE	FALSE	FALSE	FALSE	FALSE	FALSE	FALSE	FALSE	FALSE	FALSE	18508760	29674800	0.154449	0.83721	0.62372	3047	HBG1
Q4VB86;A0A2R8YD30;Q1WWM3;P11171-4;P11171-3;P11171-2;P11171;A0A2R8Y7Y3;Q4VB87;Q59F12;A0A2U3TZH6;P11171-6;P11171-5;Q29RX4	EPB41	27	4	8.2	11	0	26.357	1591400	0	3658200	5976200	1922800	2383700	869190	1730700	1775800	0	1408400	EPB41	914	1591400	379306	3658200	5.9762e+06	1922800	2383700	869190	1730700	1775800	329077	FALSE	TRUE	FALSE	FALSE	FALSE	FALSE	FALSE	FALSE	FALSE	TRUE	1.35814e+06	2765138	0.146018	0.83721	0.491164	2035	EPB41
E9PNW4;A0A2U3TZL5;Q6FHM9;E9PR17;P13987;H0YET2	CD59	6	4	29.6	22	0	27.254	7781200	10009000	7692700	9666200	9936300	7552400	16073000	8283400	6871300	10937000	43545000	CD59	126	7.7812e+06	10009000	7.6927e+06	9.6662e+06	9.9363e+06	7552400	16073000	8283400	6.8713e+06	10937000	FALSE	FALSE	FALSE	FALSE	FALSE	FALSE	FALSE	FALSE	FALSE	FALSE	9061200	9.8993e+06	0.750856	0.847678	0.915337	966	CD59
B2R9F2;A0A2Z4LCH4;P08185	SERPINA6	5	4	10.4	14	0	25.924	2145100	7371100	4662700	4162000	4439500	2242000	3187000	2186400	4803700	9747000	5289900	SERPINA6	537	2145100	7.3711e+06	4662700	4162000	4439500	2242000	3187000	2186400	4803700	9.747e+06	FALSE	FALSE	FALSE	FALSE	FALSE	FALSE	FALSE	FALSE	FALSE	FALSE	5720660	3268640	0.117147	0.83721	1.75017	866	SERPINA6
A0N071;P02042;D1MGQ0;E9PFT6;Q4F786;B2M1S8	HBD	15	2	93.2	116	0	256.69	189200000	52057000	787290000	1067100000	260830000	349730000	211560000	222050000	127850000	95445000	681140000	A0N071	11	189200000	5.2057e+07	7.8729e+08	1067100000	260830000	349730000	211560000	222050000	127850000	9.5445e+07	FALSE	FALSE	FALSE	FALSE	FALSE	FALSE	FALSE	FALSE	FALSE	FALSE	177182400	495440000	0.0581323	0.83721	0.357626	3045	HBD
A2A3R5;Q96DV6;A2A3R6;P62753	RPS6	6	3	17	7	0	18.913	1681100	1272300	850270	1323200	2214800	0	1644000	2895100	0	0	4878700	RPS6	561	1681100	1272300	850270	1323200	2214800	432261	1644000	2895100	502876	261633	FALSE	FALSE	FALSE	FALSE	FALSE	TRUE	FALSE	FALSE	TRUE	TRUE	936774	1678734	0.0714527	0.83721	0.558024	6194	RPS6
A2J1M2;A2J1M3;A0A068LL60;P01742		4	0	36.7	8	0	13.993	0	15119000	5188200	4821200	3746400	4927500	8910100	5362300	1896100	0	21230000	A2J1M2	219	488785	15119000	5188200	4821200	3746400	4927500	8.9101e+06	5.3623e+06	1896100	915326	TRUE	FALSE	FALSE	FALSE	FALSE	FALSE	FALSE	FALSE	FALSE	TRUE	5.32087e+06	4.95412e+06	0.954825	0.865749	1.07403	NA	IGHV1-69
A2KBC6;A2KBC8;A2KBC7;A2KBC5;A2KBC4;A2KBC3;A2KBC2;A2KBC0;A2KBB9;A2KBC1;A2IPI3;A2IPI2;P01619		79	1	42.9	35	0	44.584	36927000	76461000	58038000	26715000	28525000	39013000	42851000	23864000	43629000	43591000	80214000	A2KBC6	76	36927000	76461000	58038000	26715000	28525000	39013000	42851000	23864000	43629000	43591000	FALSE	FALSE	FALSE	FALSE	FALSE	FALSE	FALSE	FALSE	FALSE	FALSE	46243800	37679000	0.420649	0.83721	1.22731	NA	IGKV3-20
Q5T985;A2RTY6;D3DRR6;P19823;B4DM79	ITIH2	7	15	16.4	82	0	104.36	27972000	24323000	33540000	56970000	33896000	35777000	19175000	39867000	35552000	36908000	15223000	ITIH2	290	27972000	24323000	33540000	56970000	33896000	35777000	19175000	39867000	35552000	36908000	FALSE	FALSE	FALSE	FALSE	FALSE	FALSE	FALSE	FALSE	FALSE	FALSE	33291200	35504800	0.960091	0.865749	0.937654	3698	ITIH2
A3KPE2;B0YIW2;P02656	APOC3	3	2	27.3	21	0	62.277	5248300	3909400	8719500	6266300	5674500	9458800	8573000	7061100	6781600	2778200	20655000	APOC3	223	5248300	3909400	8.7195e+06	6266300	5674500	9458800	8.573e+06	7061100	6.7816e+06	2778200	FALSE	FALSE	FALSE	FALSE	FALSE	FALSE	FALSE	FALSE	FALSE	FALSE	5720500	7173640	0.251141	0.83721	0.797433	345	APOC3
Q53GE2;Q53GC7;A4D0V4;P47755;C9JUG7;F8W9N7;A0A0D9SET8;B4DE01;P47755-2	CAPZA2	9	2	11.5	14	0	13.85	1932200	1719500	1663200	1468000	0	0	1445800	2107700	0	0	2029800	CAPZA2	806	1932200	1719500	1663200	1468000	294765	410547	1445800	2107700	1.05188e+06	788314	FALSE	FALSE	FALSE	FALSE	TRUE	TRUE	FALSE	FALSE	TRUE	TRUE	853002	1723380	0.0159533	0.83721	0.494959	830	CAPZA2
E7EU05;D9IX64;D9IX63;B3KUB8;A4D1B1;P16671;D9IX65;P16671-3;E9PLT1;B7Z6C3;P16671-4;P16671-2	CD36	34	9	21.8	75	0	86.132	65085000	97624000	51079000	35925000	38652000	124240000	126950000	56615000	65321000	75437000	99763000	CD36	64	65085000	97624000	51079000	35925000	38652000	124240000	126950000	56615000	6.5321e+07	7.5437e+07	FALSE	FALSE	FALSE	FALSE	FALSE	FALSE	FALSE	FALSE	FALSE	FALSE	80254800	67130800	0.521518	0.83721	1.1955	948	CD36
A4D1N4;C9JRZ6;F8WAR4;Q9NX63;B7Z1X9;A0A286YEX5	CHCHD3	6	5	22.5	21	0	33.507	4233200	3714700	2104500	2283400	4152700	2571800	4056500	3098200	3577700	2731600	5056600	CHCHD3	553	4233200	3714700	2104500	2283400	4152700	2571800	4056500	3098200	3577700	2731600	FALSE	FALSE	FALSE	FALSE	FALSE	FALSE	FALSE	FALSE	FALSE	FALSE	3349700	3155160	0.678846	0.847678	1.06166	54927	CHCHD3
A4D275;O15143;C9JEY1;C9K057;A0A1W2PNV4;C9J4Z7;F8VXW2;C9JQM8;C9JFG9;C9J6C8	ARPC1B	12	4	12.6	6	0	24.979	0	0	2629500	0	2566400	0	1915900	8860800	2300900	0	3010800	ARPC1B	698	423151	324624	2629500	888115	2566400	556754	1915900	8.8608e+06	2300900	484055	TRUE	TRUE	FALSE	TRUE	FALSE	TRUE	FALSE	FALSE	FALSE	TRUE	1.24655e+06	2.94349e+06	0.286874	0.83721	0.423492	10095	ARPC1B
A4D2P1;A4D2P0;P63000;P63000-2;A4D2P2;P60763;A0A024R9T5	RAC1;RAC3;hCG_20693	7	2	31.2	23	0	38.537	6849000	10616000	6876900	15648000	11309000	9412900	11260000	24165000	8917500	9090200	30439000	RAC1	160	6849000	10616000	6.8769e+06	15648000	11309000	9.4129e+06	11260000	24165000	8.9175e+06	9090200	FALSE	FALSE	FALSE	FALSE	FALSE	FALSE	FALSE	FALSE	FALSE	FALSE	9.86912e+06	12959780	0.565201	0.83721	0.761519	5879	RAC1;RAC3
B7Z5Q2;Q1L857;A8K5A4;A5PL27;P00450;E9PFZ2;H7C5R1;B3KTA8	CP	12	20	25.5	125	0	179.52	20694000	48619000	41311000	40091000	48318000	58459000	26237000	27936000	40059000	87232000	19637000	CP	232	20694000	48619000	41311000	40091000	48318000	58459000	26237000	27936000	40059000	87232000	FALSE	FALSE	FALSE	FALSE	FALSE	FALSE	FALSE	FALSE	FALSE	FALSE	56537400	31253800	0.0114656	0.83721	1.80898	1356	CP
Q53SB5;Q45VM8;Q45VM7;Q45VM6;A5Z217;P17661;Q9H319;L7RDA5;B4DUI0	tmp_locus_29;DES	13	11	31.3	14	0	81.084	4109600	1190100	0	0	0	1509700	1281900	69978000	14751000	0	5325500	tmp_locus_29	534	4109600	1190100	1.19148e+06	549587	435878	1509700	1281900	6.9978e+07	14751000	607512	FALSE	FALSE	TRUE	TRUE	TRUE	FALSE	FALSE	FALSE	FALSE	TRUE	3.69884e+06	1.54221e+07	0.484332	0.83721	0.23984	1674	DES;tmp_locus_29
A6NL93;Q6NSG7;Q3B790;D3DWY4;A6NEL0;P05114;A0A024R2A3	HMGN1;hCG_17955;hCG_1979072	7	2	25.6	2	0	14.631	1464600	650530	0	0	1372000	0	1052900	4237900	0	0	5651000	HMGN1	517	1464600	650530	684558	687268	1372000	329309	1052900	4237900	537426	451887	FALSE	FALSE	TRUE	TRUE	FALSE	TRUE	FALSE	FALSE	TRUE	TRUE	668230	1.62545e+06	0.076965	0.83721	0.411106	3150	HMGN1
B3KTG4;A6NJA2;D3DUG9;B2RD79;P54578-2;P54578-3;P54578	USP14	10	5	13.9	13	0	31.562	3759100	0	0	7099700	2447500	3403600	2037600	3166200	2926400	2101700	2676800	USP14	731	3759100	476211	428205	7099700	2447500	3403600	2037600	3166200	2926400	2101700	FALSE	TRUE	TRUE	FALSE	FALSE	FALSE	FALSE	FALSE	FALSE	FALSE	2.27108e+06	3.29816e+06	0.707004	0.847678	0.68859	9097	USP14
A6NLG9;B4DDQ2;Q53FI4;A8K7E0;P21810;Q8NAB7;B3KS75;Q53HU6;B4DNL4;B4DQD6;B4DDN7;C9JKG1	BGN	12	7	31.9	20	0	45.303	3490900	1680700	16126000	0	1317600	2310800	2935700	1226400	7152800	5601900	5086600	BGN	550	3490900	1680700	16126000	513626	1317600	2310800	2935700	1226400	7.1528e+06	5601900	FALSE	FALSE	FALSE	TRUE	FALSE	FALSE	FALSE	FALSE	FALSE	FALSE	3612760	4.85853e+06	0.835707	0.850444	0.743592	633	BGN
A6NLJ7;V9HW74;B2RD14;P09936;D6R974;D6RE83;D6R956	UCHL1;HEL-117	7	3	23.9	8	0	25.512	0	4475400	2923200	0	1210800	1691400	2417800	6375900	0	2738100	7665200	UCHL1	435	441975	4475400	2923200	1.84121e+06	1210800	1691400	2417800	6375900	1.32379e+06	2738100	TRUE	FALSE	FALSE	TRUE	FALSE	FALSE	FALSE	FALSE	TRUE	FALSE	2.2879e+06	2.80002e+06	0.968262	0.865749	0.817102	7345	UCHL1;HEL-117
H0YLF3;F5H6I0;A6XND9;B4E0X1;P61769;A6XMH5;A6XMH4	B2M	7	2	28.2	13	0	16.222	0	11553000	0	10113000	8676900	5074600	7652200	8841000	0	0	37015000	B2M	140	356565	11553000	359258	10113000	8.6769e+06	5074600	7652200	8.841e+06	779400	1.6537e+06	TRUE	FALSE	TRUE	FALSE	FALSE	FALSE	FALSE	FALSE	TRUE	TRUE	5.54752e+06	5.4644e+06	0.657704	0.846087	1.01521	567	B2M
A7BI36;Q9P2E9;A1A5C4;A0A087WVV2;F8W7S5;A1A5C5;Q9P2E9-3	RRBP1	23	8	5.2	9	0	48.172	2480500	3821000	2202600	0	1721400	1430300	2150000	3860900	1803100	1914000	414070	RRBP1	1190	2480500	3821000	2202600	424893	1721400	1430300	2150000	3860900	1803100	1914000	FALSE	FALSE	FALSE	TRUE	FALSE	FALSE	FALSE	FALSE	FALSE	FALSE	2137960	2.22378e+06	0.80537	0.850444	0.961409	6238	RRBP1
A8E631	KIAA1881	1	2	57.6	15	0	22.291	3891100	5375000	2646400	0	2932500	3893200	3241200	1505700	2414000	3222500	1643600	KIAA1881	870	3891100	5.375e+06	2646400	594246	2932500	3893200	3241200	1505700	2414000	3222500	FALSE	FALSE	FALSE	TRUE	FALSE	FALSE	FALSE	FALSE	FALSE	FALSE	3567440	2.37573e+06	0.142802	0.83721	1.50162	NA	KIAA1881
A8HT81;E9PHN6;Q0D2I8;F6XZQ7;P28161-2;P28161;E9PLF1;E9PHN7	GSTM2	12	2	30.7	16	0	36.948	4262000	5654000	3889300	0	3562500	3968100	5893200	3141300	4087400	5714300	5107900	GSTM2	544	4262000	5.654e+06	3889300	682305	3562500	3968100	5.8932e+06	3141300	4087400	5714300	FALSE	FALSE	FALSE	TRUE	FALSE	FALSE	FALSE	FALSE	FALSE	FALSE	4597260	3.57362e+06	0.273333	0.83721	1.28644	2946	GSTM2
A8K008;A0A0A0MS08;Q5EFE5;Q6N097;P01857;A0A0A0MS07	IGHG1;DKFZp686H20196	19	0	44.5	11	0	12.412	0	11967000	12275000	6184700	0	8209300	9694000	0	17632000	12801000	8849400	IGHG1	403	1.15179e+06	11967000	12275000	6.1847e+06	433944	8.2093e+06	9.694e+06	548170	17632000	12801000	TRUE	FALSE	FALSE	FALSE	TRUE	FALSE	FALSE	TRUE	FALSE	FALSE	1.02086e+07	5.97073e+06	0.495733	0.83721	1.70978	NA	IGHG1
A8K0F7;Q8N0U8;Q8N0U8-2	VKORC1L1	3	3	15.3	5	0	17.617	0	1584600	0	1394400	1206500	955790	6838900	0	1129400	1150500	5658800	VKORC1L1	515	1.00145e+06	1584600	307718	1394400	1206500	955790	6838900	1.59718e+06	1129400	1150500	TRUE	FALSE	TRUE	FALSE	FALSE	FALSE	FALSE	TRUE	FALSE	FALSE	1205358	2.22793e+06	0.78786	0.847678	0.541021	154807	VKORC1L1
Q7Z532;A8K0R3;B4DI63;P20774;Q5TBF5	OGN	5	5	14.4	25	0	32.493	30191000	65935000	48018000	36060000	34077000	24540000	39997000	19040000	23011000	45599000	41638000	OGN	129	30191000	65935000	48018000	36060000	34077000	24540000	39997000	19040000	23011000	4.5599e+07	FALSE	FALSE	FALSE	FALSE	FALSE	FALSE	FALSE	FALSE	FALSE	FALSE	38632400	34661200	0.786252	0.847678	1.11457	4969	OGN
A8K168;P48163-2;P48163;Q8WVX2;B4DX99	ME1	5	4	6.6	13	0	25.472	3893700	7270900	2884400	4289000	3327600	3560500	4298400	3903300	4011200	3885600	3102000	ME1	689	3893700	7270900	2884400	4289000	3327600	3560500	4298400	3903300	4011200	3885600	FALSE	FALSE	FALSE	FALSE	FALSE	FALSE	FALSE	FALSE	FALSE	FALSE	4411160	3853760	0.592724	0.83721	1.14464	4199	ME1
A8K2T4;P10643;B2R6W1;B4E3S6	C7	6	6	8.7	9	0	35.223	0	1020900	1467500	0	1540200	1557700	823110	1204800	1322900	1051600	484950	C7	1160	634335	1020900	1467500	806126	1540200	1557700	823110	1204800	1322900	1051600	TRUE	FALSE	FALSE	TRUE	FALSE	FALSE	FALSE	FALSE	FALSE	FALSE	1298660	987174	0.137678	0.83721	1.31553	730	C7
A8K2W3;O95810	SDPR	2	12	32.2	72	0	104.38	28829000	18278000	12464000	15033000	24588000	27169000	25869000	19881000	22812000	17792000	25959000	SDPR	186	28829000	18278000	12464000	15033000	24588000	27169000	25869000	19881000	22812000	17792000	FALSE	FALSE	FALSE	FALSE	FALSE	FALSE	FALSE	FALSE	FALSE	FALSE	22127800	20415200	0.580233	0.83721	1.08389	8436	CAVIN2
B2R6E5;A8K3B4;Q59ED7;H0Y4R2;P16435;E7EMD0;B4DDH3;B4DKM8;B4DJI8;Q63HL4	POR;DKFZp686G04235	12	3	4.7	3	0	18.395	0	1130900	0	0	979610	1349300	962740	923170	0	0	475650	POR	1165	784682	1130900	322444	563378	979610	1349300	962740	923170	497724	372675	TRUE	FALSE	TRUE	TRUE	FALSE	FALSE	FALSE	FALSE	TRUE	TRUE	866042	711283	0.645331	0.841486	1.21758	5447	POR
A8K3C3;P50991;P50991-2;B7Z9L0;B7Z2F4;B7Z2Z8	CCT4	6	8	16.9	20	0	55.28	5227500	3858900	4055000	4644400	3874500	7103400	4315500	6509600	6810500	3493300	3128000	CCT4	684	5227500	3858900	4055000	4644400	3874500	7.1034e+06	4315500	6.5096e+06	6810500	3493300	FALSE	FALSE	FALSE	FALSE	FALSE	FALSE	FALSE	FALSE	FALSE	FALSE	5028120	4950400	0.928418	0.857328	1.0157	10575	CCT4
B4DQY1;B4DDF7;A8K7B7;A8K3H8;P30153;B3KQV6;Q8NB89;B4DE69	PPP2R1A	18	9	17.8	20	0	59.322	7715900	8784700	7343600	7417000	7706600	7468700	9530400	10032000	7551500	5388800	5504200	PPP2R1A	525	7715900	8.7847e+06	7343600	7.417e+06	7706600	7.4687e+06	9.5304e+06	10032000	7551500	5388800	FALSE	FALSE	FALSE	FALSE	FALSE	FALSE	FALSE	FALSE	FALSE	FALSE	7380060	8.40778e+06	0.339767	0.83721	0.877766	5518	PPP2R1A
A8K3S1;P46926;D6R917;D6RB13;D6RAY7;B3KMV2;D6R9P4;A0A024R9X5;D6RFF8;P46926-2;Q8TDQ7-3;Q8TDQ7-2;Q8TDQ7	GNPDA1;GNPDA2	13	2	7.3	6	0	12.3	0	738350	0	585100	0	1007300	629930	861130	0	0	816300	GNPDA1	1050	594780	738350	256034	585100	412291	1007300	629930	861130	420830	524051	TRUE	FALSE	TRUE	FALSE	TRUE	FALSE	FALSE	FALSE	TRUE	TRUE	620564	585395	0.815435	0.850444	1.06008	10007	GNPDA1;GNPDA2
C9JW96;Q6PUJ7;Q6FHP5;A8K401;P35232;Q53FV0;C9JZ20;E7ESE2;E9PCW0	PHB;HEL-S-54e	13	8	36.6	35	0	63.818	17440000	11775000	7494000	8331600	11194000	11545000	10163000	10131000	15373000	8119000	14226000	PHB	305	17440000	11775000	7.494e+06	8.3316e+06	11194000	11545000	10163000	10131000	15373000	8.119e+06	FALSE	FALSE	FALSE	FALSE	FALSE	FALSE	FALSE	FALSE	FALSE	FALSE	11601200	10711920	0.612179	0.83721	1.08302	5245	PHB;HEL-215
V9HWF5;A8K486;P62937;B4DM82;B2RE56;Q71V99;F8WE65;C9J5S7;P62937-2	HEL-S-69p;PPIA	19	7	47.9	43	0	51.406	46476000	60625000	35719000	34547000	39312000	56033000	51176000	52835000	37241000	43429000	100600000	HEL-S-69p	62	4.6476e+07	6.0625e+07	35719000	34547000	39312000	56033000	5.1176e+07	52835000	37241000	43429000	FALSE	FALSE	FALSE	FALSE	FALSE	FALSE	FALSE	FALSE	FALSE	FALSE	47328000	44150600	0.689728	0.847678	1.07197	5478	PPIA
Q6NZ55;A8K4C8;P26373;P26373-2	RPL13	7	4	20.4	16	0	27.824	7404300	3555400	3664100	0	7963200	2023200	2865800	7081200	4451300	4612600	10806000	RPL13	352	7404300	3555400	3664100	222439	7.9632e+06	2023200	2865800	7.0812e+06	4451300	4612600	FALSE	FALSE	FALSE	TRUE	FALSE	FALSE	FALSE	FALSE	FALSE	FALSE	4521140	4.24757e+06	0.500493	0.83721	1.06441	6137	RPL13
D6RAS7;B7Z3M5;H0Y8L7;D6RB09;E9PFI5;D6RG13;D6RAT0;Q6NXR8;A8K4W0;P61247;D6RGE0;D6RED7;D6R9B6;H0Y9Y4	RPS3A	14	2	15.2	5	0	12.698	4080400	3835500	2621300	2735400	4482100	2554800	4001400	6019700	4081100	3633700	10141000	RPS3A	362	4080400	3835500	2621300	2735400	4482100	2554800	4001400	6019700	4081100	3633700	FALSE	FALSE	FALSE	FALSE	FALSE	FALSE	FALSE	FALSE	FALSE	FALSE	3717440	3891640	0.938846	0.86126	0.955237	6189	RPS3A
Q5QNZ2;Q53GB3;Q08ET0;A8K4W2;P24539	ATP5F1;hCG_39985	5	6	31.8	20	0	90.548	0	8796500	3986300	10407000	8580600	4093800	10863000	8548400	7070800	0	13733000	ATP5F1	313	2.00397e+06	8.7965e+06	3986300	10407000	8580600	4093800	10863000	8.5484e+06	7.0708e+06	603055	TRUE	FALSE	FALSE	FALSE	FALSE	FALSE	FALSE	FALSE	FALSE	TRUE	5.82895e+06	7.16173e+06	0.555668	0.83721	0.813902	515	ATP5PB
V9HW72;A8K690;P31948;P31948-2;P31948-3	HEL-S-94n;STIP1	8	13	23.9	37	0	98.79	7930500	8948000	9377300	9449400	8410700	8712200	8831300	9883800	9022000	7662100	5420100	HEL-S-94n	530	7.9305e+06	8.948e+06	9.3773e+06	9.4494e+06	8.4107e+06	8.7122e+06	8831300	9.8838e+06	9.022e+06	7.6621e+06	FALSE	FALSE	FALSE	FALSE	FALSE	FALSE	FALSE	FALSE	FALSE	FALSE	8551000	9094460	0.496252	0.83721	0.940243	10963	HEL-S-94n;STIP1
H3BPJ9;A8K761;O96000;O96000-2	NDUFB10	5	3	19.9	8	0	18.882	0	1024800	0	0	1774100	1028200	1427800	1230200	1320100	1038000	1945500	NDUFB10	819	496579	1024800	901960	343674	1774100	1028200	1427800	1230200	1320100	1038000	TRUE	FALSE	TRUE	TRUE	FALSE	FALSE	FALSE	FALSE	FALSE	FALSE	1237040	880043	0.14668	0.83721	1.40566	4716	NDUFB10
A8K7F6;P60842;J3KTB5;J3KT12;Q59F68;A8K088;P60842-2;J3QKZ9;J3QLN6;B4E047;J3KS25;J3QR64;J3QL43;J3QS69	EIF4A1	26	2	12.8	20	0	31.057	20451000	20306000	11965000	15281000	15134000	14165000	11847000	18532000	19042000	8146200	14338000	EIF4A1	303	20451000	20306000	11965000	15281000	15134000	14165000	11847000	18532000	19042000	8146200	FALSE	FALSE	FALSE	FALSE	FALSE	FALSE	FALSE	FALSE	FALSE	FALSE	15358640	15615200	0.859922	0.850444	0.98357	1973	EIF4A1
B3KUR6;Q96BA4;B4DZX0;Q53GX6;A8K7Q1;Q02818	NUCB1	6	2	14.5	5	0	12.436	0	4634900	3476300	0	2694100	3220700	2632300	2253200	0	0	6142600	NUCB1	495	683283	4634900	3476300	716710	2694100	3220700	2632300	2253200	362927	714419	TRUE	FALSE	FALSE	TRUE	FALSE	FALSE	FALSE	FALSE	TRUE	TRUE	2.32541e+06	1.95236e+06	0.990623	0.868256	1.19108	4924	NUCB1
A8K8D9;P11413;P11413-2;Q2VF42;Q2Q9H2;Q2Q9B7;P11413-3;E7EUI8;B4DYA7;E9PD92;Q0PHS1;E7EM57	G6PD	18	6	12	10	0	39.394	2288800	0	3363700	2129200	2640800	2470300	1765700	2323100	2440800	2610000	1297000	G6PD	936	2288800	474142	3363700	2129200	2640800	2470300	1765700	2323100	2440800	2610000	FALSE	TRUE	FALSE	FALSE	FALSE	FALSE	FALSE	FALSE	FALSE	FALSE	2.12721e+06	2374100	0.506278	0.83721	0.896006	2539	G6PD
A8K8F0;F6TLX2;Q9Y3E8;Q9HC38-2;I3L3Q4;B4DX01;B3KV49;B7Z403;Q9HC38;Q9HC38-3	GLOD4	12	6	20.1	17	0	67.676	3319800	3821400	2725600	4768200	3417900	3602300	3811900	6197800	2860400	3346300	4390300	GLOD4	587	3319800	3821400	2725600	4768200	3417900	3602300	3811900	6197800	2860400	3346300	FALSE	FALSE	FALSE	FALSE	FALSE	FALSE	FALSE	FALSE	FALSE	FALSE	3409660	4164660	0.370285	0.83721	0.818713	51031	GLOD4
A8K8J9;B3KTX4;V9HW58;Q53H88;Q13561;Q13561-3;Q13561-2;H0YI98;F8W1I6;F8VW18	DCTN2;HEL-S-77	13	8	31.2	22	0	56.984	5273100	5525700	5293500	4081800	3726800	4840000	5993000	4902100	0	5765100	5791400	DCTN2	509	5273100	5.5257e+06	5293500	4081800	3726800	4840000	5993000	4902100	379512	5.7651e+06	FALSE	FALSE	FALSE	FALSE	FALSE	FALSE	FALSE	FALSE	TRUE	FALSE	4.04742e+06	5108700	0.293787	0.83721	0.792261	10540	DCTN2
A8K8U1;Q86VP6;Q86VP6-2;A0A0C4DGH5	CAND1	8	8	7.9	21	0	76.139	2726200	3493200	3020000	3084100	2594200	3810200	4090500	3296700	2811400	2281000	1131900	CAND1	971	2726200	3493200	3020000	3084100	2594200	3810200	4090500	3296700	2811400	2281000	FALSE	FALSE	FALSE	FALSE	FALSE	FALSE	FALSE	FALSE	FALSE	FALSE	2998000	3243500	0.565603	0.83721	0.92431	55832	CAND1
A8K8W7;Q05469-2;Q05469	LIPE	15	17	17.8	64	0	131.1	34439000	41468000	29821000	29556000	39131000	48244000	47990000	27994000	35284000	40720000	13871000	LIPE	312	34439000	41468000	29821000	29556000	39131000	48244000	47990000	27994000	35284000	40720000	FALSE	FALSE	FALSE	FALSE	FALSE	FALSE	FALSE	FALSE	FALSE	FALSE	40969400	33960000	0.159585	0.83721	1.2064	3991	LIPE
G3V4W0;B4DY08;B2R5W2;G3V4C1;B2R603;G3V2Q1;A8K9A4;P07910-4;P07910-2;P07910;G3V576;G3V555;G3V575;B3KX96;G3V5X6;G3V3K6;G3V251;B4DMJ1;B4DSU6;D3DPI2;P07910-3	HNRNPC;hCG_1641229	39	7	27.9	22	0	46.632	6142900	2406400	8975600	5424400	11076000	5069900	5351300	12794000	6169100	6137400	10100000	HNRNPC	364	6142900	2406400	8.9756e+06	5424400	11076000	5069900	5351300	12794000	6169100	6137400	FALSE	FALSE	FALSE	FALSE	FALSE	FALSE	FALSE	FALSE	FALSE	FALSE	6171760	7.73764e+06	0.38262	0.83721	0.797628	3183	HNRNPC
A8K9A9;H0YAC1;P03952;E9PBC5;B4DMX2	KLKB1	7	4	6.7	12	0	24.217	0	1687400	1189300	3739900	2570300	1114900	1380900	2341700	0	2005100	918960	KLKB1	1026	779291	1687400	1189300	3739900	2570300	1114900	1380900	2341700	304430	2005100	TRUE	FALSE	FALSE	FALSE	FALSE	FALSE	FALSE	FALSE	TRUE	FALSE	1.53643e+06	1.88622e+06	0.573022	0.83721	0.814554	3818	KLKB1
A8K9T3;P33121-3;P33121;E7EPM6;B4E0R0;P33121-2;B7Z3Z9;Q108N1;D6RER0	ACSL1	29	20	31.5	102	0	150.96	54675000	44031000	25788000	39106000	68141000	75242000	66315000	20243000	38018000	47576000	27706000	ACSL1	177	5.4675e+07	44031000	25788000	39106000	68141000	7.5242e+07	6.6315e+07	20243000	38018000	47576000	FALSE	FALSE	FALSE	FALSE	FALSE	FALSE	FALSE	FALSE	FALSE	FALSE	54601600	41225400	0.221245	0.83721	1.32447	2180	ACSL1
B4DG27;B4DUX4;A8KAG5;P28906;Q5JTA5;Q7Z375;Q9UH97;Q8IUM0;Q3C1E7;P28906-2	CD34;DKFZp686I22213	10	5	23.2	8	0	32.603	4004500	5645900	3812000	4462700	3898500	4418600	10682000	3387900	0	3200100	8277900	CD34	412	4004500	5645900	3812000	4462700	3898500	4418600	10682000	3387900	1.01451e+06	3200100	FALSE	FALSE	FALSE	FALSE	FALSE	FALSE	FALSE	FALSE	TRUE	FALSE	3.63552e+06	5269820	0.274099	0.83721	0.689876	947	CD34
A8YXX4;P15104;A0A2R8YDT1;B4DWM6	PIG59;GLUL	7	5	12.9	9	0	45.327	0	2793100	1316000	2488000	2936900	4673600	8098300	2216000	3075600	0	4905900	PIG59	558	913287	2793100	1316000	2488000	2936900	4673600	8.0983e+06	2216000	3075600	496400	TRUE	FALSE	FALSE	FALSE	FALSE	FALSE	FALSE	FALSE	FALSE	TRUE	2.79512e+06	3.00632e+06	0.973489	0.865749	0.929749	2752	GLUL
A9LSU1;Q59F15;P02462;A0A0A0U994;A7MBN3;P29400;P29400-2	COL4A1;COL4A5	8	3	17	20	0	23.005	0	943860	9140600	1242800	5280600	1671200	4881700	2712900	765890	6778900	8664200	COL4A1	407	649470	943860	9.1406e+06	1242800	5280600	1671200	4881700	2712900	765890	6.7789e+06	TRUE	FALSE	FALSE	FALSE	FALSE	FALSE	FALSE	FALSE	FALSE	FALSE	3088090	3.72549e+06	0.798158	0.850444	0.828908	1282	COL4A1;COL4A5
B0YJ73;Q32Q10;Q15404;Q15404-2	RSU1	4	3	12.7	11	0	19.105	0	3313800	2038700	0	3188500	2702700	3988300	2398300	0	0	4039100	RSU1	617	268266	3313800	2038700	606164	3188500	2702700	3988300	2398300	878814	193069	TRUE	FALSE	FALSE	TRUE	FALSE	FALSE	FALSE	FALSE	TRUE	TRUE	2.05538e+06	1.85995e+06	0.905694	0.851841	1.10507	6251	RSU1
B0ZBD0;Q8WVX7;P39019;A0A075B6E2	RPS19	8	4	24.8	16	0	24.887	7907800	3318100	4380100	2777900	9706400	2485200	3975300	7733100	6551900	3928100	10780000	RPS19	353	7.9078e+06	3318100	4380100	2777900	9.7064e+06	2485200	3975300	7.7331e+06	6551900	3928100	FALSE	FALSE	FALSE	FALSE	FALSE	FALSE	FALSE	FALSE	FALSE	FALSE	5197940	5354840	0.828885	0.850444	0.970699	6223	RPS19
B4E1B3;Q86U78;Q53YY1;Q53GY3;B0ZBE2;Q59EP2;P01019;B2R5S1	AGT	12	5	15.2	34	0	47.41	1630300	2706600	4551300	2392900	2880600	5476600	2051100	2255300	3273400	6573700	3620800	AGT	642	1630300	2706600	4551300	2392900	2880600	5476600	2051100	2255300	3273400	6573700	FALSE	FALSE	FALSE	FALSE	FALSE	FALSE	FALSE	FALSE	FALSE	FALSE	4182180	2576180	0.0774319	0.83721	1.6234	183	AGT
B1AK87;B2R7T8;B1AK88;B4DWA6;P47756-2;P47756;Q7L4N0	CAPZB	8	8	29.6	26	0	51.535	7298100	9701900	7257200	6997800	6076800	7707500	9308000	12736000	6168400	7825900	11664000	CAPZB	333	7298100	9701900	7257200	6.9978e+06	6076800	7.7075e+06	9.308e+06	12736000	6.1684e+06	7.8259e+06	FALSE	FALSE	FALSE	FALSE	FALSE	FALSE	FALSE	FALSE	FALSE	FALSE	7496100	8.71942e+06	0.428651	0.83721	0.859702	832	CAPZB
B1AKG0;Q03591	CFHR1	8	3	23.2	10	0	19.369	0	0	0	1186800	1824000	1189400	0	1896000	1492900	1495400	1470700	CFHR1	904	405816	450954	776162	1186800	1824000	1189400	330106	1896000	1492900	1495400	TRUE	TRUE	TRUE	FALSE	FALSE	FALSE	TRUE	FALSE	FALSE	FALSE	1.29053e+06	918977	0.284877	0.83721	1.40431	3078	CFHR1
B1AQP2;Q9UHV9	PFDN2	2	2	16.9	10	0	20.108	436700	0	382420	0	442000	602070	637290	506270	501460	0	955870	PFDN2	1018	436700	606515	382420	397823	442000	602070	637290	506270	501460	300405	FALSE	TRUE	FALSE	TRUE	FALSE	FALSE	FALSE	FALSE	FALSE	TRUE	490490	472101	0.893606	0.850444	1.03895	5202	PFDN2
B2MUD5;P08246	ELA2;ELANE	2	3	13	8	0	18.734	10484000	0	51865000	9682600	7013300	4797700	0	7567300	8055000	0	20943000	ELA2	220	10484000	363892	5.1865e+07	9.6826e+06	7.0133e+06	4797700	440391	7567300	8055000	633968	FALSE	TRUE	FALSE	FALSE	FALSE	FALSE	TRUE	FALSE	FALSE	TRUE	4.17277e+06	1.60079e+07	0.242724	0.83721	0.26067	1991	ELANE
Q96IR1;Q53HV1;B2R491;P62701;C9JEH7;A4FU11;Q53HI6;Q496E4;Q8TD47;P22090	RPS4X;RPS4Y1;RPS4Y2	10	2	7.8	6	0	11.6	1977800	2996900	1523900	1510700	1742100	1447400	1617800	2116400	2144100	1985300	2375300	RPS4X	766	1977800	2996900	1523900	1510700	1742100	1447400	1617800	2116400	2144100	1985300	FALSE	FALSE	FALSE	FALSE	FALSE	FALSE	FALSE	FALSE	FALSE	FALSE	2063160	1749320	0.400402	0.83721	1.17941	6191	RPS4X;RPS4Y1;RPS4Y2
B2R4A2;P14927;B7Z2R2;P14927-2	UQCRB	5	3	27	7	0	20.02	0	1662100	0	0	1338000	1537000	1633800	1074300	1221300	0	4312300	UQCRB	597	816633	1662100	475310	578062	1338000	1537000	1633800	1074300	1221300	534733	TRUE	FALSE	TRUE	TRUE	FALSE	FALSE	FALSE	FALSE	FALSE	TRUE	1.25863e+06	915621	0.275305	0.83721	1.37462	7381	UQCRB
M0R0P7;M0R3D6;M0R1A7;M0R117;B4DM74;B2R4C0;Q02543;Q76N54;Q32XH3;B4DM94;B4DUV3;Q53HD3	RPL18A	12	2	15.3	9	0	13.752	0	0	0	0	1811400	950150	1381700	3726800	0	2456600	6161500	RPL18A	494	696315	658291	597286	421132	1811400	950150	1381700	3726800	549940	2456600	TRUE	TRUE	TRUE	TRUE	FALSE	FALSE	FALSE	FALSE	TRUE	FALSE	1.28528e+06	1.36465e+06	0.827432	0.850444	0.941838	6142	RPL18A
B2R4M6;P06702	S100A9	2	6	51.8	29	0	105.46	0	0	109920000	4581700	21719000	5547500	0	6347400	0	8994800	41832000	S100A9	128	466430	311854	109920000	4581700	21719000	5547500	502236	6347400	684140	8994800	TRUE	TRUE	FALSE	FALSE	FALSE	FALSE	TRUE	FALSE	TRUE	FALSE	7.45146e+06	2.43636e+07	0.846628	0.850444	0.305845	6280	S100A9
K7EMV3;B4E380;B4DEB1;K7EK07;B2R6Y1;B2R4P9;K7ES00;Q71DI3;Q16695;P84243;P68431;Q6TXQ4;K7EP01;A8K4Y7;A0A1X8XL64;Q6NXT2	H3F3B;H3F3A;HIST2H3A;HIST3H3;HIST1H3A;H3F3C	16	1	15.2	14	0	11.496	84824000	15025000	0	18736000	76575000	11800000	12542000	102620000	22189000	23942000	170430000	H3F3B	37	84824000	15025000	443555	18736000	76575000	11800000	12542000	102620000	22189000	23942000	FALSE	FALSE	TRUE	FALSE	FALSE	FALSE	FALSE	FALSE	FALSE	FALSE	29906200	4.38331e+07	0.675629	0.847678	0.682274	126961	H3F3A;H3F3A; H3F3B;H3F3B;H3F3C;HIST1H3A; HIST1H3B; HIST1H3C; HIST1H3D; HIST1H3E; HIST1H3F; HIST1H3G; HIST1H3H; HIST1H3I; HIST1H3J;HIST2H3A; HIST2H3C; HIST2H3D;HIST3H3
Q0VAS5;B2R4R0;P62805	HIST1H4H;HIST1H4A	4	7	57.3	66	0	52.217	90205000	28040000	73376000	26028000	70338000	26607000	25239000	134530000	37270000	67025000	186130000	HIST1H4H	32	90205000	28040000	7.3376e+07	26028000	70338000	26607000	25239000	134530000	37270000	6.7025e+07	FALSE	FALSE	FALSE	FALSE	FALSE	FALSE	FALSE	FALSE	FALSE	FALSE	45856000	69875600	0.465863	0.83721	0.656252	121504	HIST1H4A; HIST1H4B; HIST1H4C; HIST1H4D; HIST1H4E; HIST1H4F; HIST1H4H; HIST1H4I; HIST1H4J; HIST1H4K; HIST1H4L; HIST2H4A; HIST2H4B; HIST4H4;HIST1H4H
B2R4R9;P62857	RPS28	2	2	33.3	14	0	13.344	1654600	1910700	1429800	1901500	4413800	1613900	2710100	3628100	1994700	3713300	17750000	RPS28	259	1654600	1910700	1429800	1901500	4413800	1613900	2710100	3628100	1994700	3713300	FALSE	FALSE	FALSE	FALSE	FALSE	FALSE	FALSE	FALSE	FALSE	FALSE	2729280	2264820	0.564319	0.83721	1.20508	6234	RPS28
V9HWJ2;V9HW78;Q6FIA4;B2R5M8;O75874;Q6FI37;Q0QER2;C9J4N6	HEL-S-26;HEL-216;IDH1	13	15	40.8	86	0	156.05	38277000	55544000	32623000	43602000	50967000	53334000	51648000	35211000	35717000	48398000	39199000	HEL-S-26	136	38277000	55544000	32623000	43602000	50967000	53334000	51648000	35211000	35717000	48398000	FALSE	FALSE	FALSE	FALSE	FALSE	FALSE	FALSE	FALSE	FALSE	FALSE	48792000	40272200	0.18751	0.83721	1.21156	3417	IDH1;HEL-S-26
B4DT77;B4DWU2;B4DHY4;Q53HM8;B2R7L2;B2R657;P20073-2;P20073	ANXA7	8	4	13.4	14	0	25.814	4840200	0	3649700	1940500	3355500	1071100	1909000	2937100	0	2306600	2271900	ANXA7	774	4.8402e+06	490278	3649700	1940500	3355500	1071100	1909000	2937100	514766	2306600	FALSE	TRUE	FALSE	FALSE	FALSE	FALSE	FALSE	FALSE	TRUE	FALSE	1.54765e+06	3055300	0.0440856	0.83721	0.506546	310	ANXA7
H0YD97;B2R673;O00330-2;O00330-3;O00330	PDHX	5	2	10.1	7	0	11.994	988710	825790	0	0	0	1022400	672660	0	971390	0	1001100	PDHX	1009	988710	825790	1.63488e+06	679875	557952	1022400	672660	771180	971390	348560	FALSE	FALSE	TRUE	TRUE	TRUE	FALSE	FALSE	TRUE	FALSE	TRUE	745219	949462	0.369715	0.83721	0.784885	8050	PDHX
B7Z6B3;B7Z2A3;B2R6C4;Q00765;E2QRG8	REEP5	5	5	19.9	6	0	30.894	5154000	7389700	0	0	3910500	4106300	6845100	3638400	5481900	0	17015000	REEP5	270	5154000	7389700	365414	319429	3910500	4106300	6845100	3638400	5481900	509551	FALSE	FALSE	TRUE	TRUE	FALSE	FALSE	FALSE	FALSE	FALSE	TRUE	4.27959e+06	3.26447e+06	0.436446	0.83721	1.31096	7905	REEP5
Q6NUR7;E7EQR4;B2R6J2;P15311;B7Z5V2;V9HW42;B7Z437;J7M2B1	EZR;HEL-S-105;EZR-ROS1	9	6	16	10	0	35.195	3124800	2250600	2632500	2069300	3336000	2218800	2367300	11735000	2732000	2819300	2120900	EZR	796	3124800	2250600	2632500	2069300	3336000	2218800	2367300	11735000	2732000	2819300	FALSE	FALSE	FALSE	FALSE	FALSE	FALSE	FALSE	FALSE	FALSE	FALSE	2671340	4385780	0.446368	0.83721	0.609091	7430	EZR;EZR-ROS1
B2R6V9;P00488;B4E2L8	F13A1	6	14	21.9	58	0	118.31	27014000	43790000	46137000	13774000	13258000	25566000	16107000	30444000	20915000	45443000	15454000	F13A1	288	27014000	43790000	46137000	13774000	13258000	25566000	16107000	30444000	20915000	45443000	FALSE	FALSE	FALSE	FALSE	FALSE	FALSE	FALSE	FALSE	FALSE	FALSE	29794400	26695200	0.760532	0.847678	1.1161	2162	F13A1
V9HWH7;B2R7P8;P31939-2;P31939;B4DP06	HEL-S-70p;ATIC	7	5	11	8	0	29.161	1615200	1409100	0	0	0	1856600	1208700	1491900	0	1765100	666700	HEL-S-70p	1095	1615200	1409100	514809	719056	331208	1856600	1208700	1491900	1.79127e+06	1765100	FALSE	FALSE	TRUE	TRUE	TRUE	FALSE	FALSE	FALSE	TRUE	FALSE	1.43066e+06	1.10993e+06	0.649326	0.841486	1.28896	471	ATIC
B2R825;P06737-2;P06737;E9PK47	PYGL	11	20	26.8	59	0	150.06	16877000	15396000	17050000	9516500	10031000	18889000	22439000	14351000	17402000	19522000	6933700	PYGL	465	16877000	15396000	17050000	9516500	10031000	18889000	22439000	14351000	17402000	19522000	FALSE	FALSE	FALSE	FALSE	FALSE	FALSE	FALSE	FALSE	FALSE	FALSE	16248000	16046700	0.912309	0.851841	1.01254	5836	PYGL
B2R8I2;P04196	HRG	3	3	5.9	6	0	21.19	0	0	1669000	1220000	0	2197300	0	1574700	1684200	1699500	1227800	HRG	951	665567	641379	1669000	1220000	606618	2197300	1.50304e+06	1574700	1684200	1699500	TRUE	TRUE	FALSE	FALSE	TRUE	FALSE	TRUE	FALSE	FALSE	FALSE	1.3658e+06	1.32646e+06	0.870597	0.850444	1.02966	3273	HRG
Q05CK9;Q59GL1;B2R8Z8;O60506-4;O60506-3;O60506-2;O60506;B7Z645;F6UXX1;Q0VGD6;Q6MZS5;B2R7W4;O60506-5;O43390-4;O43390;O43390-2	SYNCRIP;HNRPR;DKFZp686A13234;HNRNPR	21	4	9.5	7	0	24.144	2231400	2259400	2803600	0	2237200	0	2181500	2628800	0	0	1359600	SYNCRIP	924	2231400	2259400	2803600	681771	2237200	605664	2181500	2628800	427720	369323	FALSE	FALSE	FALSE	TRUE	FALSE	TRUE	FALSE	FALSE	TRUE	TRUE	1.17986e+06	2.10541e+06	0.102283	0.83721	0.560394	10492	SYNCRIP;HNRNPR
V9HWG9;B2R983;P78417;Q5TA02;P78417-3;P78417-2	HEL-S-21;GSTO1	7	7	25.3	25	0	57.648	3304500	7946600	6622200	18586000	10140000	8243500	7284000	8675400	5642300	3962000	13012000	HEL-S-21	322	3304500	7.9466e+06	6622200	18586000	10140000	8.2435e+06	7.284e+06	8.6754e+06	5642300	3962000	FALSE	FALSE	FALSE	FALSE	FALSE	FALSE	FALSE	FALSE	FALSE	FALSE	7186880	8894420	0.747536	0.847678	0.808021	9446	GSTO1;HEL-S-21
B4DU58;V9HW69;B2R9S4;P40121-2;P40121;E7ENU9	HEL-S-66;CAPG	8	5	18	10	0	33.155	0	750540	0	0	824140	1128000	1267700	1892300	1021300	970620	1583100	HEL-S-66	882	492395	750540	592880	627493	824140	1128000	1267700	1892300	1021300	970620	TRUE	FALSE	TRUE	TRUE	FALSE	FALSE	FALSE	FALSE	FALSE	FALSE	938920	974554	0.754851	0.847678	0.963436	822	CAPG;HEL-S-66
B2R9T9;Q9BVC6;B4E1S3	TMEM109	3	2	8.6	15	0	20.978	19662000	16576000	7805200	10993000	11585000	10458000	28293000	12214000	13849000	10626000	39787000	TMEM109	132	19662000	16576000	7.8052e+06	10993000	11585000	10458000	28293000	12214000	13849000	10626000	FALSE	FALSE	FALSE	FALSE	FALSE	FALSE	FALSE	FALSE	FALSE	FALSE	12618800	15793440	0.612724	0.83721	0.79899	79073	TMEM109
B3KNP8;B2RB23;P42765;A0A0B4J2A4;K7EME0	ACAA2	8	9	31.5	27	0	64.069	7760200	12276000	5181100	5870800	10327000	19162000	9334700	7651200	8180400	5355200	10034000	ACAA2	365	7760200	12276000	5181100	5870800	10327000	19162000	9.3347e+06	7.6512e+06	8.1804e+06	5.3552e+06	FALSE	FALSE	FALSE	FALSE	FALSE	FALSE	FALSE	FALSE	FALSE	FALSE	11060120	7159600	0.155447	0.83721	1.5448	10449	ACAA2
C9JGI3;E5KRG5;B2RBL3;P19971;P19971-2	TYMP;hCG_1988078	10	6	16.4	8	0	40.459	2133600	2855400	0	0	1945100	2652100	2691200	3207800	0	0	1776700	TYMP	854	2133600	2855400	703023	614515	1945100	2652100	2691200	3207800	593547	600872	FALSE	FALSE	TRUE	TRUE	FALSE	FALSE	FALSE	FALSE	TRUE	TRUE	1.7294e+06	1.87003e+06	0.865914	0.850444	0.924801	1890	TYMP
B2RBR9;Q14974;J3QR48	KPNB1	7	6	8.6	24	0	45.445	2459300	2708800	2887800	2591500	1740600	3207000	1993400	2395500	2720800	2710500	1298000	KPNB1	935	2459300	2708800	2887800	2591500	1740600	3207000	1993400	2395500	2720800	2710500	FALSE	FALSE	FALSE	FALSE	FALSE	FALSE	FALSE	FALSE	FALSE	FALSE	2617540	2465500	0.757276	0.847678	1.06167	3837	KPNB1
B4E1R7;B2RCM3;Q59EF6;P17655	CAPN2	8	3	5.5	12	0	19.659	1757000	2655400	1526200	3649800	2468900	0	3220200	2434000	0	0	1811100	CAPN2	846	1757000	2655400	1526200	3649800	2468900	281004	3220200	2434000	679315	278882	FALSE	FALSE	FALSE	FALSE	FALSE	TRUE	FALSE	FALSE	TRUE	TRUE	1.2727e+06	2517440	0.0453567	0.83721	0.505553	824	CAPN2
B2RD36;Q96DG6	CMBL	2	2	6.9	10	0	14.669	0	1789300	0	1526200	1584400	1339900	2354400	1613800	0	0	1955500	CMBL	817	776649	1789300	487500	1526200	1584400	1339900	2354400	1613800	799484	636076	TRUE	FALSE	TRUE	FALSE	FALSE	FALSE	FALSE	FALSE	TRUE	TRUE	1.22983e+06	1.35171e+06	0.942698	0.862095	0.909834	134147	CMBL
Q9BRL5;P0DP25;P0DP24;P0DP23;B4DJ51;B2RDW0;H0Y7A7;E7ETZ0;E7EMB3;A8K1M2;F8WBR5;M0QZ52;G3V479;G3V361;Q96HY3	CALM3;CALM2;CALM1	19	8	46.3	56	0	103.12	63839000	51011000	42925000	27074000	41784000	39317000	57285000	42008000	30756000	41990000	105150000	CALM3	60	63839000	5.1011e+07	42925000	27074000	41784000	39317000	5.7285e+07	42008000	30756000	41990000	FALSE	FALSE	FALSE	FALSE	FALSE	FALSE	FALSE	FALSE	FALSE	FALSE	40971600	46626200	0.618612	0.83913	0.878725	801	CALM1;CALM2;CALM3
D3DPU2;B2RDY9;B4DNW7;B4DI38;Q01518-2;Q01518;B4DNY3;B4DNA3;B4DUZ8	CAP1	19	14	33.7	53	0	182.8	15240000	14501000	9091500	10741000	11140000	11187000	11634000	16424000	12570000	8854500	9558200	CAP1	377	15240000	14501000	9091500	10741000	11140000	11187000	11634000	16424000	12570000	8854500	FALSE	FALSE	FALSE	FALSE	FALSE	FALSE	FALSE	FALSE	FALSE	FALSE	11650500	12626100	0.684241	0.847678	0.922731	10487	CAP1
B7Z544;B2RMS9;B7ZKJ8;Q14624-4;Q14624-3;Q14624-2;Q14624;Q68DH2;B7Z551;Q59FS1;B7Z8Q7;H7C0L5	ITIH4;DKFZp686G21125	13	13	16	50	0	107.54	5710700	14249000	17406000	25665000	20011000	40192000	8847200	14175000	17884000	31080000	9918100	ITIH4	371	5710700	14249000	17406000	25665000	20011000	40192000	8.8472e+06	14175000	17884000	31080000	FALSE	FALSE	FALSE	FALSE	FALSE	FALSE	FALSE	FALSE	FALSE	FALSE	24683200	14360780	0.080869	0.83721	1.71879	3700	ITIH4
Q0VG54;B2RU35;E9PGF5;E9PF55;A1L0S7;A0A2R8Y4T1;Q9HBL0;A0A087WWW7;Q0VG55;B7Z6H8;H0Y4U1;Q59G71	TNS1	36	24	17.9	64	0	165.45	20421000	15301000	15996000	9236900	20860000	15593000	26304000	12540000	19614000	22000000	4947800	TNS1	555	20421000	15301000	15996000	9.2369e+06	20860000	15593000	26304000	12540000	19614000	22000000	FALSE	FALSE	FALSE	FALSE	FALSE	FALSE	FALSE	FALSE	FALSE	FALSE	18673600	16899580	0.497367	0.83721	1.10497	7145	TNS1
B2ZDQ1;X6R8F3;P80188;P80188-2	NGAL;LCN2	4	5	38.7	13	0	39.39	2823700	0	4293700	1690700	1314900	1191600	0	1775200	2485400	0	3216000	NGAL	672	2823700	575159	4293700	1690700	1314900	1191600	712619	1775200	2485400	602575	FALSE	TRUE	FALSE	FALSE	FALSE	FALSE	TRUE	FALSE	FALSE	TRUE	1.23393e+06	2.25918e+06	0.152348	0.83721	0.546183	3934	LCN2;NGAL
B3KM97;B3KSQ1;M0R2N5;Q9NZ01	TECR	8	4	11	6	0	22.329	0	3094800	0	4645700	3308600	3679900	4822400	3193100	0	0	5010400	TECR	554	378529	3094800	188621	4645700	3308600	3679900	4822400	3193100	563414	553858	TRUE	FALSE	TRUE	FALSE	FALSE	FALSE	FALSE	FALSE	TRUE	TRUE	2.24011e+06	2.64567e+06	0.832698	0.850444	0.84671	9524	TECR
Q53GG3;B3KN57;B3KML1;O60749;O60749-2	SNX2	6	7	17.9	28	0	51.716	2920200	4834500	2224100	2065200	2100500	3223700	3754400	4878900	3344500	2566800	2583700	SNX2	743	2920200	4834500	2224100	2065200	2100500	3223700	3754400	4878900	3344500	2566800	FALSE	FALSE	FALSE	FALSE	FALSE	FALSE	FALSE	FALSE	FALSE	FALSE	3214000	3168560	0.909728	0.851841	1.01434	6643	SNX2
B3KNF6;B4DR61;P61619;H7C1Q9;C9JXC6;H7C069;A6NK38;F2Z2C7;A6NIF9;C9JJV4;B3KQ68;F8W776;Q8TC24;P61619-3;Q9H9S3-2;Q9H9S3-3;Q9H9S3	SEC61A1;SEC61A2	17	2	4.2	4	0	12.702	1810200	2745000	1282700	1266400	1401100	1358400	1981900	1381600	1718100	1644700	2137400	SEC61A1	791	1810200	2745000	1282700	1266400	1401100	1358400	1981900	1381600	1718100	1644700	FALSE	FALSE	FALSE	FALSE	FALSE	FALSE	FALSE	FALSE	FALSE	FALSE	1773460	1544560	0.521141	0.83721	1.1482	29927	SEC61A2;SEC61A1
B3KNN7;B4DEB0;B4DPM7;Q8N9M2;Q6IBN0;O43242;Q96N86;B4DV84;O43242-2	PSMD3	10	4	9.2	6	0	24.301	0	0	0	1612300	1548100	1220300	1279800	974620	0	0	815590	PSMD3	1052	819175	776028	294201	1612300	1548100	1220300	1279800	974620	227317	542220	TRUE	TRUE	TRUE	FALSE	FALSE	FALSE	FALSE	FALSE	TRUE	TRUE	862793	996019	0.665499	0.847678	0.866241	5709	PSMD3
B3KT06;B3KPS3;P68363;A8JZY9;Q53GA7;F5H5D3;Q71U36-2;Q9BQE3;Q71U36;B7Z1K5;P68363-2;B4DDU2;A0A1W2PQM2;B4DQK4;P0DPH7-2;Q1ZYQ1;P0DPH8;P0DPH7;F8VVB9;Q8N532;F8VQQ4;Q9UQM3;Q6PEY2	TUBA1B;TUBA1C;TUBA1A;TUBA2;TUBA3E	44	4	47.6	165	0	196.26	80921000	138940000	91651000	63750000	76055000	113520000	116280000	101880000	112860000	123950000	102650000	TUBA1B	61	8.0921e+07	138940000	91651000	63750000	7.6055e+07	113520000	116280000	101880000	112860000	123950000	FALSE	FALSE	FALSE	FALSE	FALSE	FALSE	FALSE	FALSE	FALSE	FALSE	113065000	90896400	0.211466	0.83721	1.24389	10376	TUBA1A;TUBA1C;TUBA1B;TUBA3C;TUBA3D;TUBA3E
Q6IAW5;B3KQF5;O43852;O43852-3;B3KNG6;A0A024R755;O43852-5;O43852-2;O43852-4;O43852-9;O43852-10;O43852-6;O43852-13;O43852-14;O43852-15;O43852-11;O43852-8	CALU	21	6	17.1	14	0	43.796	0	6465600	1657100	2355500	1759000	2901900	4601300	2466500	0	0	3883100	CALU	624	778710	6465600	1657100	2355500	1759000	2901900	4601300	2466500	347673	605056	TRUE	FALSE	FALSE	FALSE	FALSE	FALSE	FALSE	FALSE	TRUE	TRUE	2.41585e+06	2.37182e+06	0.592438	0.83721	1.01856	813	CALU
B3KQT9;V9HVY3;P30101;B3KQT2;B4DDM1;B4DJ98	HEL-S-269;PDIA3	6	14	40.2	94	0	145.52	35874000	38389000	31701000	31885000	32296000	30590000	48857000	42704000	47495000	35052000	29020000	HEL-S-269	166	35874000	38389000	31701000	31885000	32296000	30590000	4.8857e+07	42704000	47495000	35052000	FALSE	FALSE	FALSE	FALSE	FALSE	FALSE	FALSE	FALSE	FALSE	FALSE	36764400	38204200	0.809209	0.850444	0.962313	2923	HEL-S-269;PDIA3
B3KTA3;Q16658	FSCN1	5	7	14.2	22	0	45.224	6814600	10149000	5396500	6295800	4777800	3722800	8061500	9977900	9107800	8361200	5594700	FSCN1	519	6.8146e+06	10149000	5.3965e+06	6295800	4777800	3722800	8061500	9.9779e+06	9.1078e+06	8361200	FALSE	FALSE	FALSE	FALSE	FALSE	FALSE	FALSE	FALSE	FALSE	FALSE	7223720	7309260	0.808132	0.850444	0.988297	6624	FSCN1
B3KX11;Q2TU64;Q59H77;P49368-2;P49368;B4DUR8	CCT3	11	5	10.5	21	0	43.625	4521900	3634800	2763400	6198700	3761100	4870200	3054000	4762300	3306700	3051800	2631500	CCT3	735	4521900	3634800	2763400	6.1987e+06	3761100	4870200	3054000	4762300	3306700	3051800	FALSE	FALSE	FALSE	FALSE	FALSE	FALSE	FALSE	FALSE	FALSE	FALSE	3724920	4260060	0.605305	0.83721	0.874382	7203	CCT3
Q65ZQ3;B4E3E6;B4DDB6;P51991-2;P51991	D10S102;HNRPA3;HNRNPA3	5	4	16.4	14	0	26.34	2581900	1939800	1507500	1889500	2673200	1549100	1879900	4600100	0	0	2719000	D10S102	727	2581900	1939800	1507500	1889500	2673200	1549100	1879900	4600100	712752	398645	FALSE	FALSE	FALSE	FALSE	FALSE	FALSE	FALSE	FALSE	TRUE	TRUE	1.4547e+06	2491780	0.103969	0.83721	0.583799	220988	D10S102;HNRNPA3;HNRPA3
B4DP93;X5D7K9;B4DXN0;B4DDR2;X5D2M8;Q14764	MVP	7	3	3.5	7	0	17.631	0	2189800	1635600	1265100	1183000	0	1018700	1155700	1103700	0	625320	MVP	1108	719607	2189800	1635600	1265100	1183000	447389	1018700	1155700	1103700	508768	TRUE	FALSE	FALSE	FALSE	FALSE	TRUE	FALSE	FALSE	FALSE	TRUE	1.08653e+06	1.15894e+06	0.562387	0.83721	0.93752	9961	MVP
B4DE30;E7ENZ3;B4DYC8;B7ZAR1;B4DDU6;B4DZT5;B4DXI1;E9PCA1;B4DX08;Q9BU08;V9HW37;P48643-2;P48643;B4DZY9;Q96GI1	CCT5;HEL-S-69	15	2	3.9	9	0	12.6	2421800	0	2920600	2983400	2974700	1534100	0	2145300	0	0	1340900	CCT5	929	2421800	528272	2920600	2983400	2974700	1534100	350139	2145300	605172	729673	FALSE	TRUE	FALSE	FALSE	FALSE	FALSE	TRUE	FALSE	TRUE	TRUE	1.27438e+06	2.16425e+06	0.299416	0.83721	0.588834	22948	CCT5
B4DEA3;P54727;Q53F10;B7ZA74;B7Z4W4;P54727-2	RAD23B	9	6	21.1	31	0	45.48	11836000	13677000	8419900	10932000	7226900	7591200	13475000	10080000	9367100	9871400	18156000	RAD23B	254	11836000	13677000	8.4199e+06	10932000	7.2269e+06	7.5912e+06	13475000	10080000	9.3671e+06	9871400	FALSE	FALSE	FALSE	FALSE	FALSE	FALSE	FALSE	FALSE	FALSE	FALSE	9546720	10948580	0.375279	0.83721	0.87196	5887	RAD23B
B4DEP6;E7EX17;B4DRM3;P23588-2;P23588;Q7Z5Y0;B4DS01	EIF4B	13	3	6.5	3	0	18.405	924710	0	629990	0	735080	0	1096800	897750	911790	682300	542980	EIF4B	1129	924710	678562	629990	684534	735080	589676	1096800	897750	911790	682300	FALSE	TRUE	FALSE	TRUE	FALSE	TRUE	FALSE	FALSE	FALSE	FALSE	719482	846757	0.335499	0.83721	0.849691	1975	EIF4B
B4DF70;V9HW12;P32119;A6NIW5	HEL-S-2a;PRDX2	6	8	43.7	108	0	107.53	289930000	138870000	548280000	1009400000	264840000	357980000	193220000	275230000	211730000	121260000	607870000	HEL-S-2a	14	289930000	138870000	548280000	1009400000	264840000	357980000	193220000	275230000	211730000	121260000	FALSE	FALSE	FALSE	FALSE	FALSE	FALSE	FALSE	FALSE	FALSE	FALSE	218936000	463212000	0.0828405	0.83721	0.472648	7001	PRDX2
B7Z5C1;B4DHD2;Q4W4Y1;Q8WUM4;Q8WUM4-2	DRIP4;PDCD6IP	5	5	8.3	10	0	37.853	0	2108600	0	1836600	1575900	1744900	1196900	1819500	0	1358800	891360	DRIP4	1030	705439	2108600	623444	1836600	1575900	1744900	1196900	1819500	401084	1358800	TRUE	FALSE	TRUE	FALSE	FALSE	FALSE	FALSE	FALSE	TRUE	FALSE	1.43786e+06	1.23638e+06	0.762464	0.847678	1.16296	10015	PDCD6IP
V9HWJ0;B4DJ30;Q14697;Q14697-2;F5H6X6;B4DSM6;A0A024R592;B4DIW2;E9PKU7;B4DZ53	HEL-S-164nA;GANAB	13	13	14.1	47	0	93.96	15774000	14997000	7080600	10523000	11685000	10176000	17458000	10753000	13814000	10070000	6297800	HEL-S-164nA	492	15774000	14997000	7.0806e+06	10523000	11685000	10176000	17458000	10753000	13814000	10070000	FALSE	FALSE	FALSE	FALSE	FALSE	FALSE	FALSE	FALSE	FALSE	FALSE	12148400	12317720	0.909818	0.851841	0.986254	23193	GANAB;HEL-S-164nA
B7Z9J8;B4DJB4;H0YL72;B4DSY4;P50213-2;P50213;H0YMU3;Q53GF8	IDH3A	12	5	18.7	10	0	30.724	0	3895900	0	3032400	3535600	5466200	6269300	5279000	4157200	0	5964300	IDH3A	500	781712	3895900	525361	3032400	3535600	5466200	6269300	5279000	4157200	892208	TRUE	FALSE	TRUE	FALSE	FALSE	FALSE	FALSE	FALSE	FALSE	TRUE	3.58942e+06	3.17755e+06	0.519792	0.83721	1.12962	3419	IDH3A
B4DKE1;Q6NUM9;H7C3J0;Q6NUM9-2	RETSAT	8	5	11.1	13	0	40.924	0	2852400	0	3177500	3016900	3827100	3230300	3774400	0	0	2052200	RETSAT	802	528909	2852400	341643	3177500	3016900	3827100	3230300	3774400	577754	574236	TRUE	FALSE	TRUE	FALSE	FALSE	FALSE	FALSE	FALSE	TRUE	TRUE	2.16968e+06	2.21055e+06	0.890376	0.850444	0.98151	54884	RETSAT
H7C463;C9J406;B4DT20;B4DS66;B9A067;B4DQY2;B4DKR1;Q16891-3;Q16891-2;Q16891-4;Q16891	IMMT	15	7	9.3	25	0	44.675	6522100	6553200	3145000	2937500	6095500	4665000	5514900	5071100	6162700	4556600	2822200	IMMT	715	6522100	6553200	3145000	2937500	6.0955e+06	4.665e+06	5.5149e+06	5071100	6162700	4.5566e+06	FALSE	FALSE	FALSE	FALSE	FALSE	FALSE	FALSE	FALSE	FALSE	FALSE	5606600	4638120	0.268249	0.83721	1.20881	10989	IMMT
B4DL14;Q8TAS0;P36542-2;P36542;B4DFE6	ATP5C1	5	4	15.2	12	0	23.892	2351200	2788900	2632300	0	2342600	3758500	3106700	2365600	0	0	4247800	ATP5C1	602	2351200	2788900	2632300	454015	2342600	3758500	3106700	2365600	424021	509099	FALSE	FALSE	FALSE	TRUE	FALSE	FALSE	FALSE	FALSE	TRUE	TRUE	1.96462e+06	2.18196e+06	0.636563	0.841486	0.900393	509	ATP5F1C
S4R3Q6;B4DLT1;O75436-2;O75436;A8K3C1	VPS26A	5	2	13.3	7	0	14.166	699370	727570	0	0	502020	600710	700610	523900	768810	617140	808980	VPS26A	1055	699370	727570	500488	577187	502020	600710	700610	523900	768810	617140	FALSE	FALSE	TRUE	TRUE	FALSE	FALSE	FALSE	FALSE	FALSE	FALSE	643250	600311	0.626809	0.841486	1.07153	9559	VPS26A
Q6IAT1;B4DLV7;P50395;P50395-2;Q8TB95;B3KVE3	GDI2	12	11	35.3	53	0	98.786	24110000	26851000	22439000	20597000	15990000	29000000	23606000	24173000	20584000	19801000	17689000	GDI2	262	24110000	26851000	22439000	20597000	15990000	29000000	23606000	24173000	20584000	19801000	FALSE	FALSE	FALSE	FALSE	FALSE	FALSE	FALSE	FALSE	FALSE	FALSE	22445200	22985000	0.760104	0.847678	0.976515	2665	GDI2
B4E0N9;B4DMG8;B4DMF5;Q53GW3;E9KL48;P00367;B3KT18;A0A140VK14;P00367-3;P49448;P00367-2	GLUD1;GLUD2	15	11	24.5	33	0	74.893	11386000	10271000	5163300	7239600	12453000	10051000	7540500	11704000	11174000	8364900	7074800	GLUD1	458	11386000	10271000	5163300	7.2396e+06	12453000	10051000	7540500	11704000	11174000	8.3649e+06	FALSE	FALSE	FALSE	FALSE	FALSE	FALSE	FALSE	FALSE	FALSE	FALSE	10462780	8606680	0.235979	0.83721	1.21566	2746	GLUD1;GLUD2
B4DNR3;V9HW87;Q96IU4;B4DQI4;F8W9U3	HEL-S-299;ABHD14B	7	8	52.4	22	0	50.503	10063000	11260000	10639000	10147000	10634000	9680500	12626000	7088100	0	9405300	19522000	HEL-S-299	233	10063000	11260000	10639000	10147000	10634000	9.6805e+06	12626000	7.0881e+06	676951	9405300	FALSE	FALSE	FALSE	FALSE	FALSE	FALSE	FALSE	FALSE	TRUE	FALSE	8.33135e+06	10112620	0.349001	0.83721	0.823857	84836	ABHD14B;HEL-S-299
B4DPJ2;Q6ICS0;Q5T0G8;Q59EP1;B7Z6L0;P50995-2;P50995	ANXA11	8	7	19	19	0	48.648	1659300	1855300	5854600	1686900	4920800	1281200	2295800	2346000	1351100	5211900	3037400	ANXA11	695	1659300	1855300	5.8546e+06	1686900	4920800	1281200	2295800	2346000	1351100	5211900	FALSE	FALSE	FALSE	FALSE	FALSE	FALSE	FALSE	FALSE	FALSE	FALSE	2924060	2768520	0.971946	0.865749	1.05618	311	ANXA11
B4DPN0;D9IWP9;P02749	APOH	7	7	33.2	38	0	67.76	10256000	14500000	17988000	13963000	14959000	13485000	8624400	12593000	17819000	24499000	22491000	APOH	206	10256000	14500000	17988000	13963000	14959000	13485000	8624400	12593000	17819000	24499000	FALSE	FALSE	FALSE	FALSE	FALSE	FALSE	FALSE	FALSE	FALSE	FALSE	17052400	12684880	0.120156	0.83721	1.34431	350	APOH
B4DPP8;D3DNU8;P01042-2;P01042-3;B4E1C2;P01042;Q05CF8	KNG1	7	16	41.2	98	0	111.21	34991000	63076000	44106000	71567000	55562000	38645000	51964000	65355000	63461000	76663000	48561000	KNG1	116	34991000	63076000	44106000	7.1567e+07	5.5562e+07	38645000	51964000	65355000	6.3461e+07	76663000	FALSE	FALSE	FALSE	FALSE	FALSE	FALSE	FALSE	FALSE	FALSE	FALSE	59481400	53596600	0.580545	0.83721	1.1098	3827	KNG1
Q96AF9;B4DQR8;Q28617;B4DY85;H0Y2Y8;Q9BUS0;Q15942-2;Q15942;C9JJK5	ZYX	10	3	7.3	11	0	18.36	0	1298700	509800	1020600	1091000	628020	960230	1293500	748530	0	880310	ZYX	1034	664608	1298700	509800	1020600	1091000	628020	960230	1293500	748530	353177	TRUE	FALSE	FALSE	FALSE	FALSE	FALSE	FALSE	FALSE	FALSE	TRUE	823885	889748	0.691984	0.847678	0.925976	7791	ZYX
B4DR52;Q5QNW6;Q5QNW6-2;Q0D2M2;B2R4S9;A8K9J7;A0A024RCL8;A0A024RCJ9;A0A024QZZ7;I6L9F7;U3KQK0;Q99879;Q99877;Q93079;P62807;P58876;P57053;O60814;A0A024RCJ2;Q99880;Q16778;P33778;P23527;P06899	HIST2H2BF;HIST1H2BC;HIST1H2BI;HIST1H2BK;HIST1H2BN;HIST1H2BD;HIST1H2BM;HIST1H2BH;H2BFS;HIST1H2BJ;HIST1H2BL;HIST2H2BE;HIST1H2BB;HIST1H2BO	30	7	40.4	40	0	55.142	199680000	49910000	194390000	84321000	169840000	30562000	43368000	353560000	81536000	101490000	232310000	HIST2H2BF	29	199680000	49910000	194390000	84321000	169840000	30562000	43368000	353560000	81536000	101490000	FALSE	FALSE	FALSE	FALSE	FALSE	FALSE	FALSE	FALSE	FALSE	FALSE	86667600	175063800	0.184086	0.83721	0.495063	440689	HIST1H2BN;HIST1H2BD;H2BFS;HIST1H2BB;HIST1H2BC; HIST1H2BE; HIST1H2BF; HIST1H2BG; HIST1H2BI;HIST1H2BF;HIST1H2BH;HIST1H2BJ;HIST1H2BK;HIST1H2BL;HIST1H2BM;HIST1H2BO;HIST2H2BE;HIST2H2BF
B4DRD7;H3BRU6;F8VZX2;Q15366-7;Q15366-8;Q15366-4;Q15366-5;Q15366-6;Q15366-3;Q15366;Q15366-2;F8VXH9;B4DLC0;F8W0G4;F8W1G6;J3QT27;Q5MJP6;E9PFP8;P57721-2;P57721-3;P57721-5;P57721-4;P57721	PCBP2;PCBP3	25	3	22	15	0	20.384	0	1803400	1394000	0	1342900	2016300	1632300	1663500	1391800	1737700	2099300	PCBP2	798	931533	1803400	1394000	823062	1342900	2016300	1632300	1663500	1391800	1737700	TRUE	FALSE	FALSE	TRUE	FALSE	FALSE	FALSE	FALSE	FALSE	FALSE	1658420	1.28888e+06	0.149624	0.83721	1.28672	5094	PCBP3;PCBP2
B4DTY8;P56199	ITGA1	2	5	4.9	6	0	30.012	1660400	1161600	0	0	997520	1159900	1889000	1412800	1330300	1396100	429450	ITGA1	1183	1660400	1161600	362108	1.00318e+06	997520	1159900	1889000	1412800	1330300	1396100	FALSE	FALSE	TRUE	TRUE	FALSE	FALSE	FALSE	FALSE	FALSE	FALSE	1209084	1.2655e+06	0.785824	0.847678	0.955422	3672	ITGA1
E9PGM4;B4DUF1;Q59ET0;Q04446;B4DNJ3	GBE1	5	6	9.4	9	0	38.274	4309500	4291300	3049500	3130800	4252200	3661500	5267200	2802700	3459300	3231700	2744000	GBE1	722	4309500	4291300	3049500	3130800	4252200	3661500	5267200	2802700	3459300	3231700	FALSE	FALSE	FALSE	FALSE	FALSE	FALSE	FALSE	FALSE	FALSE	FALSE	3779200	3711940	0.802815	0.850444	1.01812	2632	GBE1
B4DUL5;P31930	UQCRC1	3	5	14.2	19	0	31.702	6419600	4296800	2413500	4803100	5347700	4889100	4110000	4139100	4646400	0	5088900	UQCRC1	547	6.4196e+06	4296800	2413500	4.8031e+06	5347700	4889100	4110000	4139100	4646400	277283	FALSE	FALSE	FALSE	FALSE	FALSE	FALSE	FALSE	FALSE	FALSE	TRUE	3.89146e+06	4377060	0.461401	0.83721	0.889057	7384	UQCRC1
B4DV28;Q96KP4;Q96KP4-2;A0A024R382;J3QKT2;J3QQN6;J3QR27;J3QLU1;J3QKQ0;J3QRD0;J3QRA8;J3QL02;J3KSV5;A0A087WYZ1;B4DPF1	CNDP2	23	10	25.7	31	0	63.386	7219400	9828200	4802100	4661300	6614000	6432600	6606400	15870000	4599700	4599600	5664500	CNDP2	513	7219400	9828200	4802100	4661300	6.614e+06	6432600	6606400	15870000	4599700	4599600	FALSE	FALSE	FALSE	FALSE	FALSE	FALSE	FALSE	FALSE	FALSE	FALSE	6414820	7831840	0.64965	0.841486	0.819069	55748	CNDP2
B4DVJ0;B4DE36;A0A0A0MTS2;A0A2U3TZU2;P06744;P06744-2;A0A1W6AYU6;K7EQ48;A0A0J9YXP8;A0A0J9YX90;A0A0J9YYH3;A0A2R8Y6C7	GPI	26	13	28.4	62	0	193.97	38608000	43107000	31051000	29771000	27634000	42587000	33622000	22806000	36964000	30773000	27323000	GPI	181	38608000	43107000	31051000	29771000	27634000	42587000	33622000	22806000	36964000	30773000	FALSE	FALSE	FALSE	FALSE	FALSE	FALSE	FALSE	FALSE	FALSE	FALSE	36213000	31171600	0.343865	0.83721	1.16173	2821	GPI
B4DWC1;P50135	HNMT	2	2	10.6	12	0	15.466	4694300	2747100	2439900	2365000	6951300	1333100	7715200	4155000	2334700	5351600	11053000	HNMT	344	4694300	2747100	2439900	2365000	6951300	1333100	7.7152e+06	4155000	2334700	5351600	FALSE	FALSE	FALSE	FALSE	FALSE	FALSE	FALSE	FALSE	FALSE	FALSE	3743560	4273880	0.60192	0.83721	0.875916	3176	HNMT
B4DWC4;Q6FIC5;Q9Y696;Q9NVF8	CLIC4	5	3	14.7	8	0	19.49	0	3501000	1746700	2577300	2549700	2690700	3693200	2777600	3518300	2419300	4382600	CLIC4	588	1.12453e+06	3501000	1746700	2577300	2549700	2690700	3693200	2777600	3518300	2419300	TRUE	FALSE	FALSE	FALSE	FALSE	FALSE	FALSE	FALSE	FALSE	FALSE	2935800	2.38387e+06	0.265188	0.83721	1.23153	25932	CLIC4
B4DY28;P21291;Q9BTA4;Q6ZMS3;B4E2T4;E9PND2;E9PS42;Q6AI18;Q59EQ5;E9PP21;B3KVC9	CSRP1;DKFZp686M148	12	7	52.4	36	0	82.892	3427000	4414500	0	6748500	3122500	5626900	8509000	6097100	6508800	1462800	9410700	CSRP1	383	3427000	4414500	590722	6748500	3122500	5626900	8.509e+06	6097100	6.5088e+06	1462800	FALSE	FALSE	TRUE	FALSE	FALSE	FALSE	FALSE	FALSE	FALSE	FALSE	4227100	5.07446e+06	0.987134	0.866327	0.833014	1465	CSRP1
B4E1D8;B4E1E1;P04003	C4BPA	5	8	16.8	41	0	65.645	8817100	2301800	9904300	11743000	13275000	5906600	3116700	16059000	8633200	3906000	5846500	C4BPA	505	8.8171e+06	2301800	9.9043e+06	11743000	13275000	5.9066e+06	3116700	16059000	8633200	3906000	FALSE	FALSE	FALSE	FALSE	FALSE	FALSE	FALSE	FALSE	FALSE	FALSE	6804520	9928020	0.311427	0.83721	0.685385	722	C4BPA
B4E1I8;Q68CK4;P02750	HMFT1766;LRG1	3	6	16.4	15	0	35.617	0	8058500	5156400	12774000	9539400	12317000	4859000	14230000	11074000	26376000	14198000	HMFT1766	306	744367	8058500	5156400	12774000	9539400	12317000	4859000	14230000	11074000	26376000	TRUE	FALSE	FALSE	FALSE	FALSE	FALSE	FALSE	FALSE	FALSE	FALSE	13472980	7.55275e+06	0.117497	0.83721	1.78385	116844	HMFT1766;LRG1
B4E1Z4;A0A1U9X7H8;A0A1U9X7H6;A0A1U9X7H2;P00751;A0A1U9X7H7;A0A1U9X7I0;A0A1U9X7H5;A0A1U9X7H4;E7ETN3;H7C5H1	CFB	34	21	17.1	111	0	166.28	21486000	16369000	22948000	40857000	41731000	23508000	17650000	39069000	30256000	49046000	9756500	CFB	373	21486000	16369000	22948000	40857000	41731000	23508000	17650000	39069000	30256000	49046000	FALSE	FALSE	FALSE	FALSE	FALSE	FALSE	FALSE	FALSE	FALSE	FALSE	32182000	28402000	0.703398	0.847678	1.13309	629	CFB
B4E3A8;V9HWH1;P30740;P30740-2	HEL57;SERPINB1	4	5	15.2	8	0	30.666	0	2419900	1884200	1474200	1881200	2026500	3988800	1631500	1536500	2870600	2405400	HEL57	762	665014	2419900	1884200	1474200	1881200	2026500	3988800	1631500	1536500	2870600	TRUE	FALSE	FALSE	FALSE	FALSE	FALSE	FALSE	FALSE	FALSE	FALSE	2146940	1.92874e+06	0.453256	0.83721	1.11313	1992	HEL57;SERPINB1
B5BUB5;P05455;Q9UMH5;Q14730	SSB	4	4	11	10	0	24.477	1865400	1607100	0	1080400	1596900	1315700	1094600	3281400	2037200	988010	1394300	SSB	919	1865400	1607100	273010	1080400	1596900	1315700	1094600	3281400	2037200	988010	FALSE	FALSE	TRUE	FALSE	FALSE	FALSE	FALSE	FALSE	FALSE	FALSE	1508982	1.51896e+06	0.575214	0.83721	0.99343	6741	SSB
B5MCX3;Q15019;Q15019-3;Q15019-2;C9J2Q4;H7C2Y0	2019-09-02	13	4	15.9	8	0	25.372	0	1531500	2013300	1418400	2939400	0	1575700	1731000	0	2169300	1930500	2019-09-02	821	472212	1531500	2013300	1418400	2939400	527188	1575700	1731000	323696	2169300	TRUE	FALSE	FALSE	FALSE	FALSE	TRUE	FALSE	FALSE	TRUE	FALSE	1.49822e+06	1.44212e+06	0.751712	0.847678	1.0389	4735	2019-09-02
B5MDF5;P62826;J3KQE5;F5H018;H0YFC6	RAN	9	6	27.5	30	0	43.355	8269000	7421200	7048500	17512000	8745700	7928100	7830000	12145000	10046000	6891500	20294000	RAN	228	8269000	7421200	7048500	17512000	8.7457e+06	7.9281e+06	7830000	12145000	10046000	6891500	FALSE	FALSE	FALSE	FALSE	FALSE	FALSE	FALSE	FALSE	FALSE	FALSE	8206500	10560900	0.340791	0.83721	0.777064	5901	RAN
B7Z242;Q8TBI1;P27338-2;P27338	MAOB	4	6	13.7	26	0	49.316	10549000	11347000	0	10250000	11032000	12058000	11263000	7586800	10222000	4619800	7300500	MAOB	452	10549000	11347000	625528	10250000	11032000	12058000	11263000	7.5868e+06	10222000	4619800	FALSE	FALSE	TRUE	FALSE	FALSE	FALSE	FALSE	FALSE	FALSE	FALSE	9855760	8.05487e+06	0.385019	0.83721	1.22358	4129	MAOB
Q584P1;B7Z3Y2;B7Z8A2;Q9UHG3-2;Q9UHG3;C9K055;F8W8W4	PCYOX1	9	12	33.4	45	0	116.85	14585000	19969000	12432000	13514000	12864000	14846000	26670000	8861400	10712000	21989000	18523000	PCYOX1	250	14585000	19969000	12432000	13514000	12864000	14846000	26670000	8.8614e+06	10712000	21989000	FALSE	FALSE	FALSE	FALSE	FALSE	FALSE	FALSE	FALSE	FALSE	FALSE	16076000	15212480	0.725979	0.847678	1.05676	51449	PCYOX1
B7Z4V2;V9HW84;P38646;Q8N1C8;B7Z1V7;B7Z4T3	HEL-S-124m;HSPA9	11	15	25.7	65	0	118.26	19503000	18381000	7589000	12995000	16510000	16541000	16882000	17689000	21237000	12908000	9367300	HEL-S-124m	385	19503000	18381000	7.589e+06	12995000	16510000	16541000	16882000	17689000	21237000	12908000	FALSE	FALSE	FALSE	FALSE	FALSE	FALSE	FALSE	FALSE	FALSE	FALSE	17115400	14931600	0.422659	0.83721	1.14625	3313	HSPA9
B7Z539;B7Z549;P19827;P19827-2	ITIH1	10	9	16.7	61	0	79.545	15611000	12698000	22488000	23857000	17449000	27201000	9905400	19158000	20862000	27401000	12884000	ITIH1	324	15611000	12698000	22488000	23857000	17449000	27201000	9905400	19158000	20862000	27401000	FALSE	FALSE	FALSE	FALSE	FALSE	FALSE	FALSE	FALSE	FALSE	FALSE	21122200	18203880	0.524228	0.83721	1.16031	3697	ITIH1
D3DVF0;Q6FIB4;B7Z5W1;Q9Y624;Q9Y624-2	F11R	7	5	14.5	19	0	30.134	7149400	6118700	3581000	3091900	4991000	2383700	9604800	7358200	4491400	4208900	7348100	F11R	447	7149400	6.1187e+06	3581000	3091900	4991000	2383700	9.6048e+06	7.3582e+06	4491400	4208900	FALSE	FALSE	FALSE	FALSE	FALSE	FALSE	FALSE	FALSE	FALSE	FALSE	4438740	6157060	0.338923	0.83721	0.720919	50848	F11R
D9YZV7;H0YKJ4;H0YK48;B7Z722;P09493-5;Q59GR8	TPM1	6	0	39.6	15	0	26.239	2952200	2455300	1256800	2082400	2146600	2469100	2585000	2071800	1610700	1439700	3188900	D9YZV7	677	2952200	2455300	1256800	2082400	2146600	2469100	2585000	2071800	1610700	1439700	FALSE	FALSE	FALSE	FALSE	FALSE	FALSE	FALSE	FALSE	FALSE	FALSE	2024280	2189640	0.766342	0.847678	0.924481	7168	TPM1
E9PLK3;B7Z899;P55786;B7Z4B2;P55786-2;B3KTP2;B3KU93;E9PP11;A6NEC2	NPEPPS;NPEPPSL1	18	7	8.5	11	0	40.596	2954100	3300700	3065900	3275000	2856100	4144400	3496800	3956900	3379600	3460800	1491300	NPEPPS	897	2954100	3300700	3065900	3275000	2856100	4144400	3496800	3956900	3379600	3460800	FALSE	FALSE	FALSE	FALSE	FALSE	FALSE	FALSE	FALSE	FALSE	FALSE	3428320	3349740	0.85249	0.850444	1.02346	9520	NPEPPS;NPEPPSL1
C9JV77;B7Z8Q2;P02765;B7Z556	AHSG	5	5	16	43	0	90.436	20045000	46769000	42859000	32882000	31784000	16410000	23394000	23948000	25613000	42947000	47215000	AHSG	117	20045000	46769000	42859000	32882000	31784000	16410000	23394000	23948000	25613000	42947000	FALSE	FALSE	FALSE	FALSE	FALSE	FALSE	FALSE	FALSE	FALSE	FALSE	32704600	28625600	0.683917	0.847678	1.14249	197	AHSG
B7Z9B1;P55290;P55290-4;P55290-3;P55290-2;P55290-5	CDH13	6	4	6.1	19	0	29.519	0	2701900	1691500	0	4137200	2395000	3842300	2698600	2684200	5705900	1767500	CDH13	856	376497	2701900	1691500	650205	4137200	2395000	3842300	2698600	2684200	5705900	TRUE	FALSE	FALSE	TRUE	FALSE	FALSE	FALSE	FALSE	FALSE	FALSE	3524840	1.85182e+06	0.0561997	0.83721	1.90345	1012	CDH13
B7ZAF0;Q5JP53;Q5SU16;P07437;Q6LC01;B4DY90;Q5ST81;Q9BUU9;B4E052;B7ZAK1;B4DQN9;Q96B85;B4DXZ5;B4DMU8;Q1KSF8;B4DMJ5	TUBB;XTP3TPATP1	19	3	46.7	19	0	66.358	7004000	11291000	8270100	0	7271800	8805800	8732800	0	0	11427000	9506600	TUBB	379	7004000	11291000	8270100	577558	7.2718e+06	8.8058e+06	8.7328e+06	385544	715031	11427000	FALSE	FALSE	FALSE	TRUE	FALSE	FALSE	FALSE	TRUE	TRUE	FALSE	7.90213e+06	4.994e+06	0.348249	0.83721	1.58232	203068	TUBB
C9JUT4;B7ZLW0;Q93052;C9J2R5;C9JIY7;C9JT42;C9J3U9;C9J1K7;C9J5C8;C9J4E3;B7Z8W0;A0A087WZF1	LPP	15	3	8.2	7	0	20.362	0	2866400	0	0	3456800	6119100	3935100	3487200	4202900	2856500	3772200	LPP	633	496205	2866400	592406	403008	3456800	6119100	3935100	3487200	4202900	2856500	TRUE	FALSE	TRUE	TRUE	FALSE	FALSE	FALSE	FALSE	FALSE	FALSE	3900340	1.78278e+06	0.0255383	0.83721	2.18778	4026	LPP
E7ENL6;B7ZW00;P12111-4;D9ZGF2;P12111-2;P12111;B4E0A4	COL6A3	13	64	27.4	360	0	323.31	118600000	103050000	307300000	75436000	140010000	99067000	84410000	111800000	108390000	199830000	18733000	COL6A3	244	118600000	103050000	307300000	75436000	140010000	9.9067e+07	84410000	111800000	108390000	199830000	FALSE	FALSE	FALSE	FALSE	FALSE	FALSE	FALSE	FALSE	FALSE	FALSE	130069400	139509200	0.905992	0.851841	0.932336	1293	COL6A3
Q9UNM1;B8ZZL8;P61604;S4R3N1;A0A024R3X7	EPFP1;HSPE1;HSPE1-MOB4	6	6	58.8	37	0	39.859	16387000	25254000	12098000	16784000	17493000	27690000	23629000	16965000	24601000	12187000	69666000	EPFP1	83	16387000	25254000	12098000	16784000	17493000	27690000	23629000	16965000	24601000	12187000	FALSE	FALSE	FALSE	FALSE	FALSE	FALSE	FALSE	FALSE	FALSE	FALSE	21445000	17172600	0.345175	0.83721	1.24879	3336	HSPE1;EPFP1
B8ZZQ6;V9HVW6;Q15202;Q8TBK9;Q86YS2;Q53S24;Q15204;P06454-2;P06454;Q15200;B8ZZA1;B8ZZW7;H7C2N1;Q7Z4R6	PTMA;PTMAP7	20	5	36.4	37	0	114.76	30922000	4250000	8546900	11945000	24027000	8955900	21974000	60968000	18505000	7619400	139140000	PTMA	45	30922000	4250000	8.5469e+06	11945000	24027000	8.9559e+06	21974000	6.0968e+07	18505000	7.6194e+06	FALSE	FALSE	FALSE	FALSE	FALSE	FALSE	FALSE	FALSE	FALSE	FALSE	12671460	26871180	0.138392	0.83721	0.471563	5757	PTMA;PTMAP7
Q0Z8D6;B9EJA8;P22897;P22897-2	MRC1L1;MRC1	5	8	5.8	14	0	47.48	738540	5768000	994610	1670100	528840	1263600	892940	1936600	743440	1436300	460410	MRC1L1	1172	738540	5.768e+06	994610	1670100	528840	1263600	892940	1936600	743440	1436300	FALSE	FALSE	FALSE	FALSE	FALSE	FALSE	FALSE	FALSE	FALSE	FALSE	1948036	1246558	0.771868	0.847678	1.56273	4360	MRC1
C0JYY2;E1A689;P04114	APOB	16	62	15.3	179	0	323.31	22933000	23345000	35886000	66293000	51975000	44162000	21830000	37272000	29900000	21203000	3104300	APOB	688	22933000	23345000	35886000	66293000	51975000	44162000	21830000	37272000	29900000	21203000	FALSE	FALSE	FALSE	FALSE	FALSE	FALSE	FALSE	FALSE	FALSE	FALSE	34117000	36842800	0.851842	0.850444	0.926015	338	APOB
C9J0K6;P30626-3;P30626-2;P30626;B4DHQ6	SRI	5	4	26.5	13	0	24.318	4544300	6420300	4108400	4757700	5626600	5484000	4412100	5231900	4523500	4507100	8251400	SRI	413	4544300	6420300	4108400	4757700	5.6266e+06	5484000	4412100	5.2319e+06	4523500	4507100	FALSE	FALSE	FALSE	FALSE	FALSE	FALSE	FALSE	FALSE	FALSE	FALSE	5312300	4610880	0.243658	0.83721	1.15212	6717	SRI
C9JF17;P05090;B4DGC3;C9JX71	APOD	5	6	30.2	56	0	48.38	14045000	28774000	36584000	19141000	22461000	27878000	22165000	18240000	21181000	23437000	46499000	APOD	120	14045000	28774000	36584000	19141000	22461000	27878000	22165000	18240000	21181000	23437000	FALSE	FALSE	FALSE	FALSE	FALSE	FALSE	FALSE	FALSE	FALSE	FALSE	24746200	22035000	0.417821	0.83721	1.12304	347	APOD
C9JFR7;G4XXL9;P99999;Q6LER6	CYCS	4	2	21.8	12	0	15.271	0	1383400	1654000	4439800	2406400	1945900	2870800	1913200	1337300	0	7579500	CYCS	440	1.20125e+06	1383400	1654000	4439800	2406400	1945900	2870800	1913200	1337300	372375	TRUE	FALSE	FALSE	FALSE	FALSE	FALSE	FALSE	FALSE	FALSE	TRUE	1.48907e+06	2.41581e+06	0.181089	0.83721	0.616387	54205	CYCS
F5GZZ9;C9JHR8;Q86VB7-3;Q86VB7-4;Q86VB7;Q86VB7-2;D3DUU0;D3DUU2	CD163	9	9	9.5	26	0	58.844	2817900	14210000	1820500	3588300	2296900	5868800	4299500	6266500	5203200	4378100	2128300	CD163	795	2817900	14210000	1820500	3588300	2296900	5868800	4299500	6.2665e+06	5.2032e+06	4378100	FALSE	FALSE	FALSE	FALSE	FALSE	FALSE	FALSE	FALSE	FALSE	FALSE	6391400	3758540	0.241868	0.83721	1.7005	9332	CD163
C9JXB8;C9JNW5;V9HW01;P83731	RPL24;HEL-S-310	4	2	13.2	6	0	11.173	1612900	1489500	0	0	1970900	1421500	0	2060200	1749200	2324300	3729400	RPL24	635	1612900	1489500	544257	317627	1970900	1421500	298801	2060200	1749200	2324300	FALSE	FALSE	TRUE	TRUE	FALSE	FALSE	TRUE	FALSE	FALSE	FALSE	1791080	966757	0.0365629	0.83721	1.85267	6152	RPL24
D0PNI1;P63104;E7EX29;E7ESK7;B0AZS6	YWHAZ	14	11	63.3	121	0	261.78	284020000	347520000	232660000	215460000	304700000	279710000	364280000	312410000	222820000	239660000	431100000	YWHAZ	19	284020000	347520000	232660000	215460000	304700000	279710000	364280000	312410000	222820000	239660000	FALSE	FALSE	FALSE	FALSE	FALSE	FALSE	FALSE	FALSE	FALSE	FALSE	278882000	281766000	0.974981	0.865749	0.989765	7534	YWHAZ
D2JYH4;P68032;P62736;A8K3K1;P63267;P68133;B7Z6P1;B3KW67;B3KUD3;B4DUI8;Q7Z7J6;A6NL76;P63267-2;Q13707;C9JFL5;F6UVQ4;F6QUT6;B7Z6I1	ACTA2;ACTC1;ACTG2;ACTA1	28	6	51.5	60	0	84.376	37848000	21932000	16999000	55239000	36822000	64986000	31563000	48224000	46020000	20580000	40292000	ACTA2	131	37848000	21932000	16999000	55239000	36822000	64986000	31563000	48224000	46020000	20580000	FALSE	FALSE	FALSE	FALSE	FALSE	FALSE	FALSE	FALSE	FALSE	FALSE	38068000	37974600	0.956342	0.865749	1.00246	59	ACTA1;ACTA2;ACTC1;ACTG2
Q5T123;Q86Z22;D3DPK5;Q9H299	SH3BGRL3;HEL-S-297	4	3	37.5	27	0	26.309	14582000	23155000	10742000	12716000	11133000	14387000	13555000	14742000	12899000	10466000	49850000	SH3BGRL3	112	14582000	23155000	10742000	12716000	11133000	14387000	13555000	14742000	12899000	10466000	FALSE	FALSE	FALSE	FALSE	FALSE	FALSE	FALSE	FALSE	FALSE	FALSE	14408000	13267400	0.802931	0.850444	1.08597	83442	HEL-S-297;SH3BGRL3
Q63HR1;Q5VU21;D3DQ69;D3DQ70;Q8NC51-4;Q8NC51-3;Q8NC51-2;Q8NC51	DKFZp686P17171;SERBP1	8	3	10.3	13	0	195.44	5140500	1255900	2211800	3261400	6744700	1867200	2883200	3295500	3038500	2300100	4023900	DKFZp686P17171	618	5140500	1255900	2211800	3261400	6.7447e+06	1867200	2883200	3295500	3038500	2300100	FALSE	FALSE	FALSE	FALSE	FALSE	FALSE	FALSE	FALSE	FALSE	FALSE	3041280	3358480	0.485512	0.83721	0.905553	26135	SERBP1
Q5VZR0;D3DRP5;Q9H4G4;A0A087WUM5;B4DQC5	GLIPR2;C9orf19	5	2	20.3	15	0	15.785	0	1373400	1389900	0	808810	1463300	696190	1471200	0	1233300	3134300	GLIPR2	682	975925	1373400	1389900	424557	808810	1463300	696190	1471200	678796	1233300	TRUE	FALSE	FALSE	TRUE	FALSE	FALSE	FALSE	FALSE	TRUE	FALSE	1.11152e+06	991554	0.577043	0.83721	1.12099	152007	C9orf19;GLIPR2
H7BXV5;D3DSM4;D3DSM5;P39060-2;P39060-1;P39060;Q8NG19;H7C457	COL18A1	8	4	6.7	19	0	36.377	1620500	907780	3078700	0	2553200	1668100	1273600	1929400	1943500	2727400	1045800	COL18A1	997	1620500	907780	3078700	1.07524e+06	2553200	1668100	1273600	1929400	1943500	2727400	FALSE	FALSE	FALSE	TRUE	FALSE	FALSE	FALSE	FALSE	FALSE	FALSE	1959996	1.79549e+06	0.761699	0.847678	1.09162	80781	COL18A1
D3DTX7	COL1A1	1	2	8.6	11	0	33.386	0	4618400	10016000	0	2619400	0	3629100	0	0	3451600	1447000	D3DTX7	908	636475	4618400	10016000	864336	2619400	717274	3629100	330291	625962	3451600	TRUE	FALSE	FALSE	TRUE	FALSE	TRUE	FALSE	TRUE	TRUE	FALSE	2.40653e+06	3.09524e+06	0.774293	0.847678	0.777493	NA	COL1A1
E5KSE7;E5KSD5;D4QEZ8;P16219;B4DUH1;E9PE82	ACADS	6	5	13.8	14	0	33.46	4622500	2747100	0	2830600	4162600	4372000	3382100	1789400	0	0	3297200	ACADS	665	4622500	2747100	532758	2830600	4162600	4372000	3382100	1789400	613313	957367	FALSE	FALSE	TRUE	FALSE	FALSE	FALSE	FALSE	FALSE	TRUE	TRUE	2.57048e+06	2.63147e+06	0.893684	0.850444	0.976821	35	ACADS
D6RD17;P01591;C9JA05;D6RHJ6	JCHAIN;IGJ	4	4	26.8	22	0	30.434	5509600	4409000	4298400	9028300	5773300	5041100	3644200	3758500	5533200	17136000	15934000	JCHAIN	281	5509600	4409000	4298400	9028300	5773300	5.0411e+06	3644200	3758500	5533200	17136000	FALSE	FALSE	FALSE	FALSE	FALSE	FALSE	FALSE	FALSE	FALSE	FALSE	7578520	5247800	0.36725	0.83721	1.44413	3512	JCHAIN
D6RGI3;D6RER5;Q9NVA2;Q9NVA2-2	2019-09-11	25	4	8.2	3	0	24.399	0	1019100	1238000	0	1221900	996380	1679100	1376300	0	0	1240600	2019-09-11	947	582573	1019100	1238000	551536	1221900	996380	1679100	1376300	681482	766871	TRUE	FALSE	FALSE	TRUE	FALSE	FALSE	FALSE	FALSE	TRUE	TRUE	937147	1.0855e+06	0.800519	0.850444	0.86333	55752	2019-09-11
D6RF35;P02774;P02774-3;V9HWI6;D6RBJ7;P02774-2	GC;HEL-S-51	10	20	47.7	119	0	267.9	81750000	133140000	104020000	137110000	120040000	121100000	99475000	95929000	118610000	221630000	87357000	GC	73	81750000	133140000	104020000	137110000	120040000	121100000	99475000	95929000	118610000	221630000	FALSE	FALSE	FALSE	FALSE	FALSE	FALSE	FALSE	FALSE	FALSE	FALSE	142904000	103656800	0.0889364	0.83721	1.37863	2638	GC
Q496I0;D6RIE3;D6RGV5;H0UI06;P14406;D6R9C3	COX7A2	6	2	27.7	5	0	12.737	0	1173900	1053200	949020	1094000	1833300	1023100	1008800	0	1020700	4730500	COX7A2	571	584039	1173900	1053200	949020	1094000	1833300	1023100	1008800	456331	1020700	TRUE	FALSE	FALSE	FALSE	FALSE	FALSE	FALSE	FALSE	TRUE	FALSE	1.11565e+06	923632	0.664125	0.847678	1.20789	1347	COX7A2
Q6LAP8;D9HTE9;P53007;B4DP62	SLC25A1	4	6	19.5	20	0	38.4	2631600	10171000	2283600	3934200	6877800	5674800	7617000	3168900	4118000	3215600	6470300	SLC25A1	481	2631600	10171000	2283600	3934200	6.8778e+06	5674800	7.617e+06	3168900	4118000	3215600	FALSE	FALSE	FALSE	FALSE	FALSE	FALSE	FALSE	FALSE	FALSE	FALSE	6011440	3927060	0.150869	0.83721	1.53077	6576	SLC25A1
D9IAI1;P30086;A0A0K0K1J6;V9HW05;B4DRT4	HEL-S-34;PEBP1;HEL-210	5	7	49.2	57	0	70.188	39719000	39344000	24324000	19850000	31968000	40563000	42171000	27119000	34860000	32168000	68792000	HEL-S-34	87	39719000	39344000	24324000	19850000	31968000	40563000	42171000	27119000	34860000	32168000	FALSE	FALSE	FALSE	FALSE	FALSE	FALSE	FALSE	FALSE	FALSE	FALSE	35780600	30636600	0.297082	0.83721	1.1679	5037	HEL-S-96;PEBP1
D9YZU5;P68871;Q14473;Q0Z944;Q9BWV6;A0A2R8Y7R2;B3VL86;Q4TWB7;A0A1B4WRL5;Q8IZI0;B3VL31;Q4JLR8;B2M1S6;B5ANL9;F8W6P5;Q6V0K9;E9NGZ5;B3VL05;B3VL17;Q3Y9I8	HBB	41	0	95.9	2459	0	323.31	4911500000	1859900000	15669000000	22329000000	7280300000	7315900000	5375500000	6212900000	2960500000	2684300000	15240000000	D9YZU5	1	4911500000	1859900000	15669000000	22329000000	7.2803e+09	7.3159e+09	5.3755e+09	6212900000	2960500000	2684300000	FALSE	FALSE	FALSE	FALSE	FALSE	FALSE	FALSE	FALSE	FALSE	FALSE	4420180000	10899580000	0.0483139	0.83721	0.405537	3043	HBB
D9ZGG2;P04004	VTN	7	7	18.2	30	0	47.344	5185600	4451800	9194700	9264700	5902500	7979500	3841000	12581000	6775900	9508700	6433300	VTN	482	5185600	4451800	9.1947e+06	9.2647e+06	5902500	7979500	3841000	12581000	6775900	9.5087e+06	FALSE	FALSE	FALSE	FALSE	FALSE	FALSE	FALSE	FALSE	FALSE	FALSE	6923680	8013400	0.740623	0.847678	0.864013	7448	VTN
G4V2I9;G4V2I8;E2RVJ0;P02730-2;P02730;G4V2I7;A0A0A0MS98	SLC4A1	14	17	22.3	90	0	142.98	23967000	6329300	53832000	78576000	25366000	34334000	13125000	25285000	18855000	4489600	17014000	SLC4A1	271.5	23967000	6329300	53832000	78576000	25366000	34334000	13125000	25285000	18855000	4489600	FALSE	FALSE	FALSE	FALSE	FALSE	FALSE	FALSE	FALSE	FALSE	FALSE	17874780	38957000	0.0945655	0.83721	0.458834	6521	SLC4A1
E5KRK5;P28331-4;P28331;P28331-2;B4DJ81;A0A291FIZ5;P28331-3;P28331-5	NDUFS1	11	5	8.1	18	0	32.559	2106800	2052500	0	1546800	1555300	1958900	1511400	1681300	0	1384100	781650	NDUFS1	1060	2106800	2052500	594859	1546800	1555300	1958900	1511400	1681300	576900	1384100	FALSE	FALSE	TRUE	FALSE	FALSE	FALSE	FALSE	FALSE	TRUE	FALSE	1.50554e+06	1.48823e+06	0.993113	0.868345	1.01163	4719	NDUFS1
E5RHW4;O94905	ERLIN2	3	2	15.1	23	0	43.318	2782400	2658900	2246400	0	2983900	2262500	4302100	2075100	2056900	2400400	2587000	ERLIN2	742	2782400	2658900	2246400	502553	2983900	2262500	4302100	2075100	2056900	2400400	FALSE	FALSE	FALSE	TRUE	FALSE	FALSE	FALSE	FALSE	FALSE	FALSE	2472520	2.38171e+06	0.548508	0.83721	1.03813	11160	ERLIN2
E5RJR5;P63208	SKP1	6	3	17.8	12	0	31.79	1397600	1687300	1332300	1870800	1345000	1498200	2532600	724660	0	1268800	3187100	SKP1	678	1397600	1687300	1332300	1870800	1345000	1498200	2532600	724660	815885	1268800	FALSE	FALSE	FALSE	FALSE	FALSE	FALSE	FALSE	FALSE	TRUE	FALSE	1.32304e+06	1571592	0.65572	0.846087	0.841845	6500	SKP1
E7DVW4;P15090	FABP4	5	10	75.8	63	0	105.11	322470000	611440000	296190000	256580000	365420000	515450000	192130000	410790000	189500000	342780000	1123000000	FABP4	4	322470000	611440000	296190000	256580000	365420000	515450000	192130000	410790000	189500000	342780000	FALSE	FALSE	FALSE	FALSE	FALSE	FALSE	FALSE	FALSE	FALSE	FALSE	404918000	295632000	0.301946	0.83721	1.36967	2167	FABP4
E7DVW5;Q01469;I6L8B7	FABP5	4	9	65.2	35	0	79.968	41492000	67987000	14433000	66021000	60150000	27696000	48101000	44775000	30926000	15810000	114540000	FABP5	52	41492000	67987000	14433000	66021000	60150000	27696000	48101000	44775000	30926000	15810000	FALSE	FALSE	FALSE	FALSE	FALSE	FALSE	FALSE	FALSE	FALSE	FALSE	40513800	42964400	0.823645	0.850444	0.942962	2171	FABP5
E7END7;Q5U0I6;P62820;B7Z8M7;P62820-2;Q96RD8	RAB1A	30	4	45.7	33	0	58.045	44785000	44860000	18948000	26891000	23168000	34574000	41315000	32764000	26684000	21467000	54834000	RAB1A	105	44785000	44860000	18948000	26891000	23168000	34574000	41315000	32764000	26684000	21467000	FALSE	FALSE	FALSE	FALSE	FALSE	FALSE	FALSE	FALSE	FALSE	FALSE	30150600	32940600	0.729351	0.847678	0.915302	5861	RAB1A
E7EV99;E7ENY0;P35611-2;P35611-6;P35611;P35611-3;H0Y9H2;P35611-4;Q96D30;A0A0A0MSR2;Q4TT76;P35611-5	ADD1;LA04NC01-25A3.2-001	18	4	7.9	17	0	30.059	3504700	1706500	1425500	2527400	982530	1294000	1472300	1250800	1406600	1496200	1354500	ADD1	925	3504700	1706500	1425500	2527400	982530	1294000	1472300	1250800	1406600	1496200	FALSE	FALSE	FALSE	FALSE	FALSE	FALSE	FALSE	FALSE	FALSE	FALSE	1377166	2036140	0.179715	0.83721	0.676361	118	ADD1
Q4W5L2;H6UYS5;E7EPV7;P37840-2;P37840;H6UYS7;H6UYS0;P37840-3;D6RA31;F6L6N6	SNCA;NACP	11	5	67.6	29	0	79.971	5577100	2739000	18263000	39310000	11055000	12642000	3504500	6193400	6282300	5037100	39408000	SNCA	135	5577100	2739000	18263000	39310000	11055000	12642000	3504500	6.1934e+06	6.2823e+06	5.0371e+06	FALSE	FALSE	FALSE	FALSE	FALSE	FALSE	FALSE	FALSE	FALSE	FALSE	7551080	14569600	0.452205	0.83721	0.518276	6622	SNCA;NACP
E7EVA0;P27816-6;P27816;P27816-2;B4DM10;P27816-5	MAP4	20	17	8.7	48	0	117.4	16349000	18623000	12192000	12284000	12994000	13303000	21247000	17682000	12703000	14489000	2737700	MAP4	725	16349000	18623000	12192000	12284000	12994000	13303000	21247000	17682000	12703000	14489000	FALSE	FALSE	FALSE	FALSE	FALSE	FALSE	FALSE	FALSE	FALSE	FALSE	14422400	15950800	0.588949	0.83721	0.90418	4134	MAP4
E9KL23;P01009;A0A024R6I7;P01009-2;A0A0G2JRN3;P01009-3;Q13747	SERPINA1	24	16	54.3	330	0	323.31	196530000	840430000	380110000	627690000	623500000	884870000	490750000	311890000	430500000	1050700000	578100000	SERPINA1	15	196530000	840430000	380110000	6.2769e+08	6.235e+08	8.8487e+08	490750000	311890000	430500000	1050700000	FALSE	FALSE	FALSE	FALSE	FALSE	FALSE	FALSE	FALSE	FALSE	FALSE	766000000	401394000	0.0210376	0.83721	1.90835	5265	SERPINA1
Q5UGI6;E9KL26;E9PGN7;P05155-2;P05155;P05155-3;H9KV48	SERPING1	8	8	27.9	56	0	66.134	10039000	21932000	19772000	18832000	18628000	30652000	12634000	16074000	15476000	34234000	23315000	SERPING1	200	10039000	21932000	19772000	18832000	18628000	30652000	12634000	16074000	15476000	34234000	FALSE	FALSE	FALSE	FALSE	FALSE	FALSE	FALSE	FALSE	FALSE	FALSE	24184400	15470200	0.0562905	0.83721	1.56329	710	SERPING1
E9KL35;P63244;D6RFX4;B4DVD2;D6RHH4;D6R9Z1;D6RAC2;J3KPE3;H0Y8W2;D6R9L0;D6REE5;H0Y8R5;D6RAU2;E9PD14;B4E0C3;D6RBD0;D6RFZ9;H0YAF8;H0YAM7	GNB2L1	24	4	12.9	23	0	31.621	2318800	2777100	1734300	1492400	2374500	1625700	2387500	3127000	2506200	3117100	2494500	GNB2L1	753	2318800	2777100	1734300	1492400	2374500	1625700	2387500	3127000	2506200	3117100	FALSE	FALSE	FALSE	FALSE	FALSE	FALSE	FALSE	FALSE	FALSE	FALSE	2480120	2212000	0.535019	0.83721	1.12121	10399	RACK1
E9KL44;H0YFD6;P40939;B4DRH6;A0A2R8Y4F5;B4DDZ5;A0A2R8YG21	HADHA	10	23	33.2	99	0	194.03	42078000	47160000	25537000	31888000	38512000	50060000	30741000	29983000	37219000	24886000	18862000	HADHA	241	42078000	47160000	25537000	31888000	38512000	50060000	30741000	29983000	37219000	24886000	FALSE	FALSE	FALSE	FALSE	FALSE	FALSE	FALSE	FALSE	FALSE	FALSE	39567400	32045400	0.271855	0.83721	1.23473	3030	HADHA
E9PCY7;G8JLB6;P31943;D6RIU0;D6RBM0;E5RGH4;E7EQJ0;D6RAM1;E5RGV0;D6R9T0;D6RFM3;D6RIT2;E7EN40;D6RDU3;D6RJ04;D6RIH9;H0YB39;P55795	HNRNPH1;HNRNPH2	29	4	13.8	9	0	28.112	0	0	1050600	0	937780	1669600	922410	1512600	1080100	1030000	1104200	HNRNPH1	980	1.07524e+06	879996	1050600	503882	937780	1669600	922410	1512600	1080100	1030000	TRUE	TRUE	FALSE	TRUE	FALSE	FALSE	FALSE	FALSE	FALSE	FALSE	1.1195e+06	1.01295e+06	0.583554	0.83721	1.10519	3187	HNRNPH1;HNRNPH2
E9PF18;Q16836-3;Q16836-2;B2RB06;A0A140VK76;B3KTT6;A0A0D9SFP2;Q16836;A0A1W2PQ78;A0A1W2PNM1;A0A0A0MSE2;A0A1W2PQV5	HADH	16	6	15.6	18	0	38.616	13694000	15570000	8534500	16355000	22968000	27325000	13900000	11574000	12262000	10184000	17691000	HADH	261	13694000	15570000	8534500	16355000	22968000	27325000	13900000	11574000	12262000	10184000	FALSE	FALSE	FALSE	FALSE	FALSE	FALSE	FALSE	FALSE	FALSE	FALSE	17661800	12811500	0.253281	0.83721	1.37859	3033	HADH
Q2NLC8;E9PFN5;Q6FII1;Q9Y2Q3-4;Q9Y2Q3;Q9Y2Q3-3;Q9Y2Q3-2	GSTK1;LOC51064	7	2	17.3	13	0	19.373	687020	1046100	543760	430680	663390	1291600	733310	990290	664890	469430	1477200	GSTK1	901	687020	1046100	543760	430680	663390	1291600	733310	990290	664890	469430	FALSE	FALSE	FALSE	FALSE	FALSE	FALSE	FALSE	FALSE	FALSE	FALSE	827082	677012	0.493995	0.83721	1.22167	373156	GSTK1;LOC51064
E9PGT1;Q15631;B3KRM8;H7C1D4;B7Z5D9;Q53GR3;Q15631-2	TSN	8	4	17.5	12	0	25.413	3616300	2601700	0	3813600	2385200	2667700	4247000	5420500	2864300	0	4761800	TSN	567	3616300	2601700	391023	3813600	2385200	2667700	4247000	5.4205e+06	2864300	485799	FALSE	FALSE	TRUE	FALSE	FALSE	FALSE	FALSE	FALSE	FALSE	TRUE	2.20094e+06	3.49768e+06	0.566122	0.83721	0.629256	7247	TSN
E9PJP1;E9PLK9;E9PNP3;K4DI89;Q9H7C9-3;Q9H7C9-2;Q9H7C9;E9PR47	AAMDC	8	2	26.9	5	0	13.505	1228300	0	814970	1078600	806830	989220	2610400	0	688980	837220	2771600	AAMDC	717	1228300	398055	814970	1078600	806830	989220	2610400	483341	688980	837220	FALSE	TRUE	FALSE	FALSE	FALSE	FALSE	FALSE	TRUE	FALSE	FALSE	744061	1.24312e+06	0.228366	0.83721	0.598542	28971	AAMDC
E9PKE3;V9HW22;Q53GZ6;P11142;Q96IS6;B3KTV0;E9PNE6;P11142-2;Q53HF2;B4E1Q1;A8K7Q2;E9PN89	HSPA8;HEL-S-72p	31	15	34.4	79	0	145.87	39246000	46630000	40892000	48942000	29357000	46618000	44450000	47971000	25096000	39166000	27465000	HSPA8	179	39246000	46630000	40892000	4.8942e+07	29357000	46618000	44450000	47971000	25096000	39166000	FALSE	FALSE	FALSE	FALSE	FALSE	FALSE	FALSE	FALSE	FALSE	FALSE	37373400	44300200	0.232957	0.83721	0.84364	3312	HSPA8;HEL-S-72p
E9PL09;Q53G83;P23396;P23396-2;E9PQ96;E9PJH4;F2Z2S8;H0YF32;E9PK82;H0YCJ7;E9PPU1;H0YEU2	RPS3	18	5	20.3	20	0	31.059	5156200	4925400	5861400	3466100	8936500	5115300	5561400	6485800	2517200	7385400	6400800	RPS3	486	5156200	4925400	5861400	3466100	8.9365e+06	5115300	5561400	6.4858e+06	2517200	7385400	FALSE	FALSE	FALSE	FALSE	FALSE	FALSE	FALSE	FALSE	FALSE	FALSE	5775960	5306180	0.93786	0.86126	1.08853	6188	RPS3
E9PR44;V9HW27;P02511;A0A140G961;C3VMY8;A0A024R3B9;E9PJL7;E9PNH7;E9PRA8;B4DIA6	CRYAB;HEL-S-101	13	10	66.7	66	0	69.242	32970000	84328000	140260000	39690000	51340000	30045000	180390000	102940000	55669000	100720000	173120000	CRYAB	36	32970000	8.4328e+07	140260000	39690000	51340000	30045000	180390000	102940000	55669000	100720000	FALSE	FALSE	FALSE	FALSE	FALSE	FALSE	FALSE	FALSE	FALSE	FALSE	6.44204e+07	99250000	0.455071	0.83721	0.649072	1410	CRYAB;HEL-S-101
F8VQ14;F5GWF6;V9HW96;P78371;B7Z4R3;P78371-2	CCT2;HEL-S-100n	7	4	11.8	14	0	36.348	0	1307000	2700800	5818500	2166900	3288600	2481900	2038700	0	0	1835600	CCT2	844	621225	1307000	2700800	5818500	2166900	3288600	2481900	2038700	989865	441989	TRUE	FALSE	FALSE	FALSE	FALSE	FALSE	FALSE	FALSE	TRUE	TRUE	1.63887e+06	2.73222e+06	0.319027	0.83721	0.59983	10576	CCT2;HEL-S-100n
F5GX11;V9HW55;P25786;P25786-2	PSMA1;HEL-S-275	6	4	18.1	11	0	23.248	4263500	4727800	2431000	4625600	2862300	2852100	4380700	4830100	4546200	2727500	5298000	PSMA1	536	4263500	4727800	2431000	4625600	2862300	2852100	4380700	4830100	4546200	2727500	FALSE	FALSE	FALSE	FALSE	FALSE	FALSE	FALSE	FALSE	FALSE	FALSE	3543180	4106180	0.466278	0.83721	0.86289	5682	HEL-S-275;PSMA1
F5H157;Q15286	RAB35	2	2	10.8	7	0	12.377	1436300	1122800	725660	1175800	0	0	0	1492700	0	0	1801700	RAB35	848	1436300	1122800	725660	1175800	282932	483064	441446	1492700	648082	443177	FALSE	FALSE	FALSE	FALSE	TRUE	TRUE	TRUE	FALSE	TRUE	TRUE	596011	1.05438e+06	0.0905707	0.83721	0.565271	11021	RAB35
F5H1C6;Q86UX7-2;Q86UX7	FERMT3	3	4	15.7	13	0	28.469	1864200	1042800	1683600	1561200	1149300	1945500	867690	3152800	1216200	0	1414300	FERMT3	913	1864200	1042800	1683600	1561200	1149300	1945500	867690	3152800	1216200	850504	FALSE	FALSE	FALSE	FALSE	FALSE	FALSE	FALSE	FALSE	FALSE	TRUE	1.24086e+06	1825898	0.202607	0.83721	0.679589	83706	FERMT3
F5H1S8;Q14165;H0YG07;F5GX14	MLEC	4	2	17.8	7	0	14.374	0	576730	0	0	0	641950	660990	563350	0	598260	680830	MLEC	1091	1.20226e+06	576730	499714	957020	449025	641950	660990	563350	577261	598260	TRUE	FALSE	TRUE	TRUE	TRUE	FALSE	FALSE	FALSE	TRUE	FALSE	568645	776666	0.196978	0.83721	0.732162	9761	MLEC
Q5JPE4;F8VXU5;Q9UBQ0;Q9UBQ0-2	DKFZp667O202;VPS29	5	4	22.1	9	0	23.641	0	2571600	0	3994600	3041400	3848900	6319900	2882600	0	0	7493800	DKFZp667O202	442	924548	2571600	718118	3994600	3041400	3848900	6.3199e+06	2882600	406189	473378	TRUE	FALSE	TRUE	FALSE	FALSE	FALSE	FALSE	FALSE	TRUE	TRUE	2.06829e+06	2.96795e+06	0.50511	0.83721	0.696875	51699	VPS29
F8W031;F8VXJ7;Q9Y2B0;F8W1K5;F8VP03	CNPY2	8	3	17.1	8	0	20.156	1840000	1915300	0	1466800	1352400	0	1760400	2028100	0	1980200	1699400	CNPY2	865	1840000	1915300	879055	1466800	1352400	624843	1760400	2028100	321913	1980200	FALSE	FALSE	TRUE	FALSE	FALSE	TRUE	FALSE	FALSE	TRUE	FALSE	1.23893e+06	1.59487e+06	0.284695	0.83721	0.776822	10330	CNPY2
F8W1R7;G3V1V0;P60660-2;P60660;J3KND3;G8JLA2;B7Z6Z4;F8VPF3;G3V1Y7;Q6IBG5	MYL6	18	8	61.4	46	0	61.026	17778000	14346000	16562000	14871000	14510000	14396000	13563000	24070000	7809000	18327000	34245000	MYL6	149	17778000	14346000	16562000	14871000	14510000	14396000	13563000	24070000	7.809e+06	18327000	FALSE	FALSE	FALSE	FALSE	FALSE	FALSE	FALSE	FALSE	FALSE	FALSE	13877600	17368800	0.232918	0.83721	0.798996	4637	MYL6
Q6IPN0;F8W914;Q9NQC3-2;Q9NQC3-5;Q9NQC3;A0A0U1RQR6;Q53SY1;H7C106;D6W5C2;Q3LIF4;Q9NQC3-4;Q9NQC3-6	RTN4;Nbla00271	13	1	12.5	35	0	30.797	13715000	18069000	8472000	21890000	20869000	17030000	30296000	11380000	16947000	13327000	36568000	RTN4	144	13715000	18069000	8472000	21890000	20869000	17030000	30296000	11380000	16947000	13327000	FALSE	FALSE	FALSE	FALSE	FALSE	FALSE	FALSE	FALSE	FALSE	FALSE	17248400	17150600	0.704553	0.847678	1.0057	57142	RTN4
F8WCF6;P59998;F8WDD7;A0A0A6YYG9;P59998-3;P59998-2;Q9H7Z5;H7C0A3	ARPC4-TTLL3;ARPC4	12	5	27.6	19	0	30.502	2262900	2114700	4350300	2355500	2310100	4265300	2288400	4871100	2592600	3121900	6402800	ARPC4-TTLL3	485	2262900	2114700	4350300	2355500	2310100	4265300	2288400	4871100	2592600	3121900	FALSE	FALSE	FALSE	FALSE	FALSE	FALSE	FALSE	FALSE	FALSE	FALSE	2880920	3225640	0.720986	0.847678	0.893131	10093	ARPC4
F8WF69;P09496-2;P09496-4;P09496-3;P09496;C9J8P9;P09496-5	CLTA	7	5	15.4	12	0	30.073	3297800	3814200	2729100	3557100	0	2635400	4602600	5061200	3161400	0	8335900	CLTA	411	3297800	3814200	2729100	3557100	590713	2635400	4602600	5061200	3161400	958221	FALSE	FALSE	FALSE	FALSE	TRUE	FALSE	FALSE	FALSE	FALSE	TRUE	2.23199e+06	3849560	0.062166	0.83721	0.579803	1211	CLTA
H0YJB9;G3V4C6;Q5RLJ0;Q549M8;Q9Y224	C14orf166	5	2	13.2	4	0	11.343	0	971180	815400	0	1211300	590510	0	4617100	927520	928500	2613200	C14orf166	736	1.2249e+06	971180	815400	537655	1211300	590510	439492	4.6171e+06	927520	928500	TRUE	FALSE	FALSE	TRUE	FALSE	FALSE	TRUE	FALSE	FALSE	FALSE	925802	1.52691e+06	0.786355	0.847678	0.606324	51637	RTRAF;C14orf166
G3XAI2;P07942;Q8TAS6	LAMB1	4	19	11	60	0	136.57	21423000	12092000	11223000	12765000	24186000	13394000	17660000	8029400	15335000	16469000	4378700	LAMB1	589	21423000	12092000	11223000	12765000	24186000	13394000	17660000	8029400	15335000	16469000	FALSE	FALSE	FALSE	FALSE	FALSE	FALSE	FALSE	FALSE	FALSE	FALSE	16295200	14220080	0.488392	0.83721	1.14593	3912	LAMB1
H0YK42;Q59GU6;Q53HL9;Q53GY8;Q13596-2;Q13596;Q13596-3	SNX1	7	4	18.8	11	0	26.378	964940	1991400	0	0	0	1153100	1306000	1515800	1177200	1328700	1473500	SNX1	903	964940	1991400	564394	1.07618e+06	528521	1153100	1306000	1515800	1177200	1328700	FALSE	FALSE	TRUE	TRUE	TRUE	FALSE	FALSE	FALSE	FALSE	FALSE	1.23578e+06	1.08546e+06	0.739689	0.847678	1.13849	6642	SNX1
H0YLP6;Q59F34;H0YMF4;H0YKD8;P46779-4;P46779-5;P46779;P46779-2;P46779-3	RPL28	9	2	24.7	9	0	12.476	2531300	0	0	0	2292600	0	1913200	2429900	2388300	2228700	5482700	RPL28	528	2531300	305369	500041	816576	2292600	816229	1913200	2429900	2388300	2228700	FALSE	TRUE	TRUE	TRUE	FALSE	TRUE	FALSE	FALSE	FALSE	FALSE	1.60624e+06	1.6382e+06	0.859014	0.850444	0.980488	6158	RPL28
H0YMZ1;H0YL69;P25789;H0YMI6;H0YMA1;H0YN18;B2RDG0;H0YKT8;P25789-2	PSMA4	12	5	23.2	16	0	29.808	5347100	5947400	6761300	5349300	4658700	7216500	6758300	5672000	6681600	4261800	11605000	PSMA4	334	5347100	5.9474e+06	6.7613e+06	5349300	4658700	7.2165e+06	6758300	5.672e+06	6681600	4261800	FALSE	FALSE	FALSE	FALSE	FALSE	FALSE	FALSE	FALSE	FALSE	FALSE	5753200	5977600	0.725811	0.847678	0.96246	5685	PSMA4
H3BLU7;V9HWA2;O43488;Q8NHP1	AKR7A2;HEL-S-166mP;AKR7L	5	3	14.3	22	0	24.515	1056700	1176100	1218600	686430	1147100	976130	1019600	931360	1322000	1343900	1757800	AKR7A2	857	1056700	1176100	1218600	686430	1147100	976130	1019600	931360	1322000	1343900	FALSE	FALSE	FALSE	FALSE	FALSE	FALSE	FALSE	FALSE	FALSE	FALSE	1193046	982538	0.159533	0.83721	1.21425	8574	AKR7A2;AKR7L;HEL-S-166mP
H3BRG4;P22695;H3BSJ9;H3BP04	UQCRC2	7	10	28.2	33	0	93.836	11759000	9225000	4734500	8001200	10240000	7496300	7345500	8523600	10881000	4449600	9239200	UQCRC2	391	11759000	9.225e+06	4734500	8.0012e+06	10240000	7.4963e+06	7345500	8523600	10881000	4449600	FALSE	FALSE	FALSE	FALSE	FALSE	FALSE	FALSE	FALSE	FALSE	FALSE	8458380	8072760	0.863995	0.850444	1.04777	7385	UQCRC2
H7C3P7;P11233	RALA	11	4	28.7	7	0	25.187	0	2187700	0	0	1949200	2560600	5064300	0	1887700	0	6587700	RALA	477	480177	2187700	346193	1.0975e+06	1949200	2560600	5.0643e+06	481254	1887700	723831	TRUE	FALSE	TRUE	TRUE	FALSE	FALSE	FALSE	TRUE	FALSE	TRUE	1.86181e+06	1.49388e+06	0.185733	0.83721	1.24629	5898	RALA
H9ZYJ2;P10599-2;P10599	TXN	3	3	29.5	22	0	21.921	19420000	22053000	24957000	29060000	16150000	27566000	18465000	29292000	19156000	17273000	68472000	TXN	88	19420000	22053000	24957000	29060000	16150000	27566000	18465000	29292000	19156000	17273000	FALSE	FALSE	FALSE	FALSE	FALSE	FALSE	FALSE	FALSE	FALSE	FALSE	20439600	24238800	0.313709	0.83721	0.84326	7295	TXN
I3L0A0;Q13404;Q13404-7;Q13404-2;Q13404-1;A0A0A0MSL3;G3V2F7;A0M8W4;Q13404-6;Q13404-8;Q15819	TMEM189-UBE2V1;UBE2V1;UBE2V2	16	3	7	13	0	17.994	5586500	5546400	6371500	9812600	6176700	7722000	6054800	6515000	0	0	6951600	TMEM189-UBE2V1	464	5586500	5546400	6.3715e+06	9812600	6176700	7.722e+06	6054800	6515000	427389	977510	FALSE	FALSE	FALSE	FALSE	FALSE	FALSE	FALSE	FALSE	TRUE	TRUE	4.17e+06	6868080	0.0984825	0.83721	0.607157	387522	UBE2V1;UBE2V2
I3L1P8;Q6IBH0;Q02978-2;Q02978	SLC25A11	4	5	20.9	10	0	45.82	1196800	1743800	0	1063700	1558100	1416200	2018200	933030	1327400	1258800	1712600	SLC25A11	864	1196800	1743800	271437	1063700	1558100	1416200	2018200	933030	1327400	1258800	FALSE	FALSE	TRUE	FALSE	FALSE	FALSE	FALSE	FALSE	FALSE	FALSE	1460860	1.09663e+06	0.191556	0.83721	1.33213	8402	SLC25A11
J3KN67;A0A2R2Y2Q3;M1VPF4	TPM3;TPM3-ROS1	5	0	40.7	24	0	10.003	7004200	4657300	3321900	9961500	10487000	7096700	9742100	23478000	9187300	0	18430000	TPM3	252	7004200	4657300	3321900	9.9615e+06	10487000	7096700	9.7421e+06	23478000	9187300	359543	FALSE	FALSE	FALSE	FALSE	FALSE	FALSE	FALSE	FALSE	FALSE	TRUE	6.35757e+06	10701540	0.260623	0.83721	0.59408	NA
J3KNB4;P49913	CAMP	2	3	16.8	11	0	35.156	23980000	653430	15408000	11386000	1360500	1704300	517140	2689500	2787200	700070	9499700	CAMP	380	23980000	653430	15408000	11386000	1360500	1704300	517140	2689500	2787200	700070	FALSE	FALSE	FALSE	FALSE	FALSE	FALSE	FALSE	FALSE	FALSE	FALSE	1441100	10796128	0.0445655	0.83721	0.133483	820	CAMP
J3KNQ4;Q9NVD7;B7Z952;E9PS97	PARVA	9	9	23.1	31	0	72.992	9276300	9919600	6838700	6251700	10102000	8489200	12932000	8153200	10394000	8683600	10016000	PARVA	366	9.2763e+06	9919600	6838700	6.2517e+06	10102000	8489200	12932000	8153200	10394000	8.6836e+06	FALSE	FALSE	FALSE	FALSE	FALSE	FALSE	FALSE	FALSE	FALSE	FALSE	9517680	8690380	0.46965	0.83721	1.0952	55742	PARVA
V9HWN7;J3KPS3;P04075;H3BQN4;P04075-2;H3BPS8;H3BUH7;H3BR04;A0A0M4FNU3;H3BMQ8	HEL-S-87p;ALDOA	14	13	42.6	108	0	166.42	59610000	60514000	111480000	115800000	116990000	38852000	53994000	60151000	45333000	122880000	72006000	HEL-S-87p	82	59610000	60514000	111480000	115800000	116990000	38852000	53994000	60151000	45333000	122880000	FALSE	FALSE	FALSE	FALSE	FALSE	FALSE	FALSE	FALSE	FALSE	FALSE	76913800	80207000	0.753904	0.847678	0.958941	226	ALDOA;HEL-S-87p
J3KPX7;Q99623;F5GY37;F5GWA7;Q99623-2;F5H3X6;B4DW05	PHB2	11	8	26.2	32	0	52.85	30207000	32731000	18031000	25799000	33190000	30868000	28197000	30135000	26813000	15650000	27864000	PHB2	175	30207000	32731000	18031000	25799000	33190000	30868000	28197000	30135000	26813000	15650000	FALSE	FALSE	FALSE	FALSE	FALSE	FALSE	FALSE	FALSE	FALSE	FALSE	27850400	26473800	0.868405	0.850444	1.052	11331	PHB2
J3KS22;J3QS36;Q7Z4W1;J3QS45;J3KRZ4;J3KSZ5;J3QL34	DCXR	7	3	13.9	8	0	18.741	0	3293400	1186600	2541200	5531100	2385900	2927900	1928400	3153500	2175300	4328500	DCXR	594	702168	3293400	1186600	2541200	5531100	2385900	2927900	1928400	3153500	2175300	TRUE	FALSE	FALSE	FALSE	FALSE	FALSE	FALSE	FALSE	FALSE	FALSE	3307840	1.85725e+06	0.0537354	0.83721	1.78104	51181	DCXR
J3KTF8;V9HWE8;J3QQX2;P52565;J3KRE2;J3QW41;A0A0S2Z3D9;J3KRY1;P52565-2	ARHGDIA;HEL-S-47e	10	6	27.5	20	0	46.928	0	7580000	7061600	4751400	5004100	5297700	5720900	6380700	0	0	14245000	ARHGDIA	304	478605	7.58e+06	7.0616e+06	4751400	5004100	5297700	5720900	6380700	1.05925e+06	539534	TRUE	FALSE	FALSE	FALSE	FALSE	FALSE	FALSE	FALSE	TRUE	TRUE	3.89612e+06	4.87864e+06	0.647315	0.841486	0.798607	396	ARHGDIA
J3QR84;J3QRJ1;J3QL71;Q96FV2-2;Q96FV2;J3KT79	SCRN2	8	4	28.3	13	0	25.216	0	2280900	1456200	1658100	1868600	2063800	2681800	1382900	0	2014400	6528100	SCRN2	479	904673	2280900	1456200	1658100	1868600	2063800	2681800	1382900	855825	2014400	TRUE	FALSE	FALSE	FALSE	FALSE	FALSE	FALSE	FALSE	TRUE	FALSE	1.8167e+06	1.61673e+06	0.647458	0.841486	1.12369	90507	SCRN2
J3QRD1;P51648;P51648-2;Q68D64;Q59H65;J3QS00;I3L1M4	ALDH3A2;DKFZp686E23276	13	4	10.4	10	0	25.474	3524400	4110200	2325000	1569400	2193400	2285200	3852600	2074500	2711500	4464400	2743800	ALDH3A2	723	3524400	4110200	2325000	1569400	2193400	2285200	3852600	2074500	2711500	4464400	FALSE	FALSE	FALSE	FALSE	FALSE	FALSE	FALSE	FALSE	FALSE	FALSE	3152940	2669180	0.47882	0.83721	1.18124	224	ALDH3A2
Q53HL1;J3QRS3;P19105;O14950;J3KTJ1;Q2F834	MYL12A;MYL12B	6	2	35.1	22	0	85.805	4399400	3477900	4547400	4619200	4769700	4135800	4839200	7338400	3077500	5280100	10565000	MYL12A	356	4399400	3477900	4547400	4619200	4769700	4135800	4839200	7338400	3077500	5280100	FALSE	FALSE	FALSE	FALSE	FALSE	FALSE	FALSE	FALSE	FALSE	FALSE	4148200	5148720	0.200895	0.83721	0.805676	10627	MYL12A;MYL12B
K7EP07;K7EK42;Q99426-2;Q99426	TBCB	4	2	12.4	11	0	13.1	1290300	1083000	0	0	766220	875070	787610	1413200	1056800	0	1397300	TBCB	918	1290300	1083000	365118	410156	766220	875070	787610	1413200	1056800	358286	FALSE	FALSE	TRUE	TRUE	FALSE	FALSE	FALSE	FALSE	FALSE	TRUE	827875	853277	0.890597	0.850444	0.970231	1155	TBCB
K7ELW0;V9HWC2;Q99497;K7EN27	PARK7;HEL-S-67p	4	11	52.7	53	0	80.799	50122000	71333000	45644000	67610000	63094000	54256000	79221000	58886000	52268000	57474000	119080000	PARK7	49	50122000	7.1333e+07	45644000	67610000	63094000	54256000	7.9221e+07	58886000	5.2268e+07	5.7474e+07	FALSE	FALSE	FALSE	FALSE	FALSE	FALSE	FALSE	FALSE	FALSE	FALSE	59685000	60296600	0.981284	0.865749	0.989857	11315	PARK7
Q2VPJ6;K9JA46;P07900;P07900-2;Q8TBA7;Q86U12;O75322;Q96HX7	HSP90AA1;EL52	14	9	29.4	104	0	135.97	58205000	57197000	27416000	40206000	41161000	58095000	55028000	53307000	60889000	37043000	36273000	HSP90AA1	146	58205000	57197000	27416000	40206000	41161000	58095000	55028000	53307000	60889000	37043000	FALSE	FALSE	FALSE	FALSE	FALSE	FALSE	FALSE	FALSE	FALSE	FALSE	50877000	46832400	0.627808	0.841486	1.08636	3320	HSP90AA1;EL52
L8E853;P04275	VWF	5	11	4	22	0	63.941	6655200	3045300	3368100	7373700	6150700	6243600	5464800	4424200	5398700	5323300	879210	VWF	1037	6655200	3045300	3368100	7.3737e+06	6150700	6243600	5464800	4424200	5398700	5.3233e+06	FALSE	FALSE	FALSE	FALSE	FALSE	FALSE	FALSE	FALSE	FALSE	FALSE	5232320	5457200	0.873956	0.850444	0.958792	7450	VWF
M0QX76;M0R1M5;M0R3H0;M0R210;P62249;Q6IPX4	RPS16	6	2	36	8	0	11.958	1294900	0	1203500	865460	1326100	1482600	1016200	1578100	1858500	2243100	6519300	RPS16	480	1294900	553340	1203500	865460	1326100	1482600	1016200	1578100	1858500	2243100	FALSE	TRUE	FALSE	FALSE	FALSE	FALSE	FALSE	FALSE	FALSE	FALSE	1.49273e+06	1191632	0.604812	0.83721	1.25268	6217	RPS16
V9HW92;O00151	HEL-S-112;PDLIM1	2	6	19.8	17	0	37.047	2565200	3036500	1388600	1406800	1392600	1805200	3618600	5335100	2985900	1754800	3308500	HEL-S-112	664	2565200	3036500	1388600	1406800	1392600	1805200	3618600	5335100	2985900	1754800	FALSE	FALSE	FALSE	FALSE	FALSE	FALSE	FALSE	FALSE	FALSE	FALSE	2195000	2862860	0.588495	0.83721	0.766716	9124	PDLIM1
O00159;F5H6E2;B7Z3E5;O00159-3;O00159-2;B7Z9C0	MYO1C	10	7	33.5	121	0	247.94	34470000	44004000	44018000	21378000	37759000	53619000	57233000	30506000	37257000	52959000	15822000	MYO1C	284	34470000	44004000	44018000	21378000	37759000	53619000	57233000	30506000	37257000	52959000	FALSE	FALSE	FALSE	FALSE	FALSE	FALSE	FALSE	FALSE	FALSE	FALSE	45119600	37521000	0.286031	0.83721	1.20252	4641	MYO1C
O00231;O00231-2;J3QRY4;B4DTS5	PSMD11	4	5	13	9	0	29.614	0	1376700	1393400	1111700	0	1355200	1408700	1310900	0	1188900	923800	PSMD11	1025	736690	1376700	1393400	1111700	717571	1355200	1408700	1310900	551844	1188900	TRUE	FALSE	FALSE	FALSE	TRUE	FALSE	FALSE	FALSE	TRUE	FALSE	1.03804e+06	1.19228e+06	0.480506	0.83721	0.870638	5717	PSMD11
Q6IB11;O00264;O00264-2	PGRMC1	3	4	30.3	12	0	26.314	3410900	6816000	3671800	3351100	3942300	9977700	6315500	2557300	0	3529300	13727000	PGRMC1	314	3410900	6816000	3671800	3351100	3942300	9.9777e+06	6315500	2557300	503924	3529300	FALSE	FALSE	FALSE	FALSE	FALSE	FALSE	FALSE	FALSE	TRUE	FALSE	4.95384e+06	3861320	0.894397	0.850444	1.28294	10857	PGRMC1
Q5SRT3;Q53FB0;O00299;A0A1U9X8Y4	CLIC1	4	8	40.2	42	0	61.425	8362800	15469000	8150900	8573300	7455100	10425000	8762300	13103000	8790000	9992800	14069000	CLIC1	310	8.3628e+06	15469000	8150900	8.5733e+06	7455100	10425000	8.7623e+06	13103000	8790000	9992800	FALSE	FALSE	FALSE	FALSE	FALSE	FALSE	FALSE	FALSE	FALSE	FALSE	10426380	9390460	0.619663	0.83913	1.11032	1192	CLIC1
O00763-2;O00763;O00763-3;Q59GJ9;A2NX49;B4DYM0	ACACB	28	20	10.3	51	0	133.08	3375500	9895700	2099900	2629600	14091000	9914000	10531000	3686400	7601500	5592400	1344200	ACACB	928	3375500	9.8957e+06	2099900	2629600	14091000	9914000	10531000	3686400	7.6015e+06	5592400	FALSE	FALSE	FALSE	FALSE	FALSE	FALSE	FALSE	FALSE	FALSE	FALSE	9418920	4464480	0.0142802	0.83721	2.10975	32	ACACB
V9HWC3;O00764;G1UI32;F2Z2Y4;O00764-3;O00764-2	HEL-S-1a;PDXK	7	5	18.9	13	0	32.792	3590100	5267500	2849000	2897900	4468300	3521000	2626600	2207900	2830200	3649600	5508000	HEL-S-1a	524	3590100	5.2675e+06	2849000	2897900	4468300	3521000	2626600	2207900	2830200	3649600	FALSE	FALSE	FALSE	FALSE	FALSE	FALSE	FALSE	FALSE	FALSE	FALSE	3947320	2834300	0.0559014	0.83721	1.3927	8566	HEL-S-1a;PDXK
O14737;O14737-2;K7ESJ4;K7EQA1	PDCD5	7	3	26.4	6	0	18.27	0	2183900	0	1444200	1722000	1109300	1912000	1726800	0	0	2978600	PDCD5	704	619515	2183900	943621	1444200	1722000	1109300	1912000	1726800	505225	707225	TRUE	FALSE	TRUE	FALSE	FALSE	FALSE	FALSE	FALSE	TRUE	TRUE	1.24553e+06	1.32923e+06	0.728093	0.847678	0.937033	9141	PDCD5
Q9BXV5;Q53R19;O15144;A0A024R408	ARPC2	6	4	21	10	0	25.505	0	691090	2027800	1429400	1170400	1181900	831500	2698300	1065400	0	1975100	ARPC2	814	1.31048e+06	691090	2027800	1429400	1170400	1181900	831500	2698300	1065400	567912	TRUE	FALSE	FALSE	FALSE	FALSE	FALSE	FALSE	FALSE	FALSE	TRUE	935340	1.6595e+06	0.0536057	0.83721	0.563629	10109	ARPC2
O15173;O15173-2	PGRMC2	3	4	26	30	0	37.15	6916900	8558600	5499200	6593200	5196200	7644100	11737000	5135400	6947000	6401000	17598000	PGRMC2	264	6.9169e+06	8.5586e+06	5499200	6593200	5.1962e+06	7644100	11737000	5135400	6.947e+06	6.401e+06	FALSE	FALSE	FALSE	FALSE	FALSE	FALSE	FALSE	FALSE	FALSE	FALSE	6949380	7176340	0.999948	0.871883	0.968374	10424	PGRMC2
O15400-2;O15400;B4DH37	STX7	4	3	14.6	11	0	20.683	3263700	3931800	0	2756500	2909500	3282000	3753500	4199500	2751400	2866000	6660100	STX7	472	3263700	3931800	754934	2756500	2909500	3282000	3753500	4199500	2751400	2866000	FALSE	FALSE	TRUE	FALSE	FALSE	FALSE	FALSE	FALSE	FALSE	FALSE	3148140	2.94563e+06	0.548119	0.83721	1.06875	8417	STX7
O43301;B7Z2F7;A0A1B0GTF3;B7Z2M8	HSPA12A	6	10	20.7	48	0	82.36	3869500	5783700	4252100	2548700	3915500	4761900	5728000	4031200	5464200	7337600	2756700	HSPA12A	719	3869500	5783700	4252100	2548700	3915500	4761900	5728000	4031200	5464200	7.3376e+06	FALSE	FALSE	FALSE	FALSE	FALSE	FALSE	FALSE	FALSE	FALSE	FALSE	5452580	4085900	0.126667	0.83721	1.33449	259217	HSPA12A
O43491;E9PHY5;O43491-4;E9PK52;O43491-3;E9PII3;O43491-2;I6L9B1;Q59FD8;A0A2R8Y5B3	EPB41L2	27	19	21.5	46	0	135.14	16143000	12659000	11218000	8965400	10013000	8056200	19732000	11919000	10822000	11777000	5140400	EPB41L2	543	16143000	12659000	11218000	8.9654e+06	10013000	8056200	19732000	11919000	10822000	11777000	FALSE	FALSE	FALSE	FALSE	FALSE	FALSE	FALSE	FALSE	FALSE	FALSE	10665440	13595480	0.256991	0.83721	0.784484	2037	EPB41L2
O43866	CD5L	1	3	11.2	6	0	20.422	0	560250	915570	2838400	1449700	0	589520	1052400	1271300	5296000	1477900	CD5L	900	772228	560250	915570	2838400	1449700	361129	589520	1052400	1271300	5.296e+06	TRUE	FALSE	FALSE	FALSE	FALSE	TRUE	FALSE	FALSE	FALSE	FALSE	1.78768e+06	1.23362e+06	0.860908	0.850444	1.44913	922	CD5L
O60240	PLIN1	2	28	66.5	208	0	323.31	186230000	168010000	90193000	106450000	143290000	185690000	295020000	106330000	148310000	151280000	124300000	PLIN1	48	186230000	168010000	90193000	106450000	143290000	185690000	295020000	106330000	148310000	151280000	FALSE	FALSE	FALSE	FALSE	FALSE	FALSE	FALSE	FALSE	FALSE	FALSE	159316000	156844600	0.646304	0.841486	1.01576	5346	PLIN1
O60701;O60701-2;E7ER83;E7ETF4;E7EV97;O60701-3	UGDH	12	11	25.7	25	0	72.685	2855600	9437500	0	3030500	1316900	1598600	11382000	2376600	3771800	10205000	3765500	UGDH	634	2855600	9.4375e+06	477032	3030500	1316900	1598600	11382000	2376600	3771800	10205000	FALSE	FALSE	TRUE	FALSE	FALSE	FALSE	FALSE	FALSE	FALSE	FALSE	5265960	4.02435e+06	0.557263	0.83721	1.30853	7358	UGDH
V9HWG7;Q53H17;Q53GN4;Q59ER5;O75083;D6RD66;B3KXN4	HEL-S-52;WDR1	11	9	14	32	0	55.558	17011000	8156000	11286000	12156000	8854500	16483000	9925300	21437000	12889000	7857800	8881200	HEL-S-52	401	17011000	8156000	11286000	12156000	8854500	16483000	9.9253e+06	21437000	12889000	7857800	FALSE	FALSE	FALSE	FALSE	FALSE	FALSE	FALSE	FALSE	FALSE	FALSE	10848060	14363060	0.216913	0.83721	0.755275	9948	WDR1
V9HW48;O75368;D3DTE6	HEL-S-115;SH3BGRL	4	5	53.5	32	0	41.503	15914000	12622000	8747300	19424000	8435400	10371000	10861000	20382000	12881000	7279300	33021000	HEL-S-115	152	15914000	12622000	8.7473e+06	19424000	8.4354e+06	10371000	10861000	20382000	12881000	7.2793e+06	FALSE	FALSE	FALSE	FALSE	FALSE	FALSE	FALSE	FALSE	FALSE	FALSE	10317740	15065660	0.120999	0.83721	0.684852	6451	SH3BGRL
O75396	SEC22B	4	5	24.7	24	0	50.109	2713100	4566600	2083400	2240800	2607800	2141400	4897200	2841100	3406500	2968000	4781600	SEC22B	566	2713100	4566600	2083400	2240800	2607800	2141400	4897200	2841100	3406500	2968000	FALSE	FALSE	FALSE	FALSE	FALSE	FALSE	FALSE	FALSE	FALSE	FALSE	3138060	2955120	0.736044	0.847678	1.06191	9554	SEC22B
Q9UF24;Q53FM7;O75489;E9PS48;O75489-2	DKFZp586K0821;NDUFS3	5	4	26.8	16	0	27.833	0	921320	513390	0	697000	1082200	600380	0	846620	678910	1121800	DKFZp586K0821	973	1.07504e+06	921320	513390	611520	697000	1082200	600380	457864	846620	678910	TRUE	FALSE	FALSE	TRUE	FALSE	FALSE	FALSE	TRUE	FALSE	FALSE	845210	651638	0.144306	0.83721	1.29705	4722	DKFZp586K0821;NDUFS3
Q59G10;O75891;O75891-3;Q53HP5;Q53H87;O75891-2	ALDH1L1	18	15	28.2	86	0	162.32	21394000	14748000	11988000	9023500	18659000	22327000	14059000	7785900	20699000	17802000	5499100	ALDH1L1	526.5	21394000	14748000	11988000	9.0235e+06	18659000	22327000	14059000	7785900	20699000	17802000	FALSE	FALSE	FALSE	FALSE	FALSE	FALSE	FALSE	FALSE	FALSE	FALSE	18847000	12850080	0.0501686	0.83721	1.46668	10840	ALDH1L1
O75947-2;O75947;F5H608;A0PJH2	ATP5H	4	4	32.8	11	0	24.088	0	3993100	3376100	2468100	3893500	4678400	4061400	2280200	3117300	2921200	9420200	ATP5H	382	980021	3993100	3376100	2468100	3893500	4678400	4061400	2280200	3117300	2921200	TRUE	FALSE	FALSE	FALSE	FALSE	FALSE	FALSE	FALSE	FALSE	FALSE	3720700	2.63316e+06	0.122399	0.83721	1.41301	10476	ATP5PD
O75964;E9PN17	ATP5L	2	4	38.8	19	0	27.963	4827500	6480500	3282500	3719100	5221400	6047600	5075900	3614000	4807100	4165300	16394000	ATP5L	277	4827500	6.4805e+06	3282500	3719100	5221400	6047600	5075900	3614000	4807100	4165300	FALSE	FALSE	FALSE	FALSE	FALSE	FALSE	FALSE	FALSE	FALSE	FALSE	5344380	4103800	0.0795201	0.83721	1.3023	10632	ATP5MG
Q6FHG5;O76070	SNCG	4	9	87.4	42	0	124.64	7224900	26140000	15517000	8882400	11719000	25702000	29707000	17534000	17399000	22603000	51838000	SNCG	110	7224900	26140000	15517000	8882400	11719000	25702000	29707000	17534000	17399000	22603000	FALSE	FALSE	FALSE	FALSE	FALSE	FALSE	FALSE	FALSE	FALSE	FALSE	20712600	15773060	0.252957	0.83721	1.31316	6623	SNCG
O95831-3;O95831;O95831-2;A0A140VK04;E9PMA0;O95831-5	AIFM1	10	7	13.5	23	0	53.777	3722400	2761700	1401200	1863300	2969100	3537000	2701100	1830900	2822300	1367700	1774400	AIFM1	855	3722400	2761700	1401200	1863300	2969100	3537000	2701100	1830900	2822300	1367700	FALSE	FALSE	FALSE	FALSE	FALSE	FALSE	FALSE	FALSE	FALSE	FALSE	2691560	2303780	0.519546	0.83721	1.16832	9131	AIFM1
V9HW53;O95865;A0A140T971;Q5SSV3;Q5SRR8;H0Y7N1	HEL-S-277;DDAH2	6	10	50.9	48	0	96.389	15624000	16667000	9762800	14311000	12452000	13009000	25238000	14957000	14296000	15587000	19994000	HEL-S-277	230	15624000	16667000	9.7628e+06	14311000	12452000	13009000	25238000	14957000	14296000	15587000	FALSE	FALSE	FALSE	FALSE	FALSE	FALSE	FALSE	FALSE	FALSE	FALSE	14402200	15978560	0.743307	0.847678	0.901345	23564	DDAH2;HEL-S-277
P00167-2;P00167;Q59F44;P00167-3	CYB5A	5	5	67.3	32	0	50.216	7696700	7089000	6892600	10827000	12619000	14808000	16308000	3546500	6502300	5899000	36925000	CYB5A	142	7.6967e+06	7089000	6.8926e+06	10827000	12619000	14808000	16308000	3546500	6502300	5899000	FALSE	FALSE	FALSE	FALSE	FALSE	FALSE	FALSE	FALSE	FALSE	FALSE	9383460	9054160	0.798457	0.850444	1.03637	1528	CYB5A
V9HWB9;P00338;P00338-3;B4DJI1;P00338-5;P00338-4;P00338-2;F5GYU2;F5GXY2	HEL-S-133P;LDHA	29	12	39.5	76	0	143.55	45361000	92650000	48514000	58733000	42840000	58369000	61359000	52539000	54572000	55717000	69490000	HEL-S-133P	84	45361000	9.265e+07	48514000	58733000	42840000	58369000	6.1359e+07	52539000	54572000	55717000	FALSE	FALSE	FALSE	FALSE	FALSE	FALSE	FALSE	FALSE	FALSE	FALSE	60829600	53301200	0.540843	0.83721	1.14124	3939	HEL-S-133P;LDHA
V9HW83;V9HVX6;P00352;B4DDF8;B4DXX3	HEL-S-53e;HEL-9;ALDH1A1	9	20	46.3	103	0	167.44	42621000	63045000	70135000	43789000	35172000	52748000	68640000	39492000	46664000	46466000	45957000	HEL-S-53e	122	42621000	6.3045e+07	70135000	43789000	35172000	52748000	68640000	39492000	46664000	46466000	FALSE	FALSE	FALSE	FALSE	FALSE	FALSE	FALSE	FALSE	FALSE	FALSE	48819000	52935400	0.722361	0.847678	0.922237	216	ALDH1A1;HEL-S-53e
V9HWH6;Q8N7G1;P00491;Q9P1G4;G3V5M2	HEL-S-156an;PNP	6	8	34.9	14	0	66.872	0	3437900	6308100	14668000	2606600	5997300	2171700	4203300	0	0	5063700	HEL-S-156an	552	500568	3437900	6.3081e+06	14668000	2606600	5.9973e+06	2171700	4.2033e+06	945352	471986	TRUE	FALSE	FALSE	FALSE	FALSE	FALSE	FALSE	FALSE	TRUE	TRUE	2.69183e+06	5.57033e+06	0.422036	0.83721	0.483244	4860	HEL-S-156an;PNP
V9HWF4;P00558;P00558-2;B4E1H9;B4DHB3;B4DHM5	HEL-S-68p;PGK1	11	19	50.6	86	0	180.13	46028000	60042000	52588000	79568000	53289000	60130000	58151000	62490000	62321000	47733000	46582000	HEL-S-68p	119	46028000	60042000	52588000	79568000	53289000	6.013e+07	58151000	62490000	62321000	47733000	FALSE	FALSE	FALSE	FALSE	FALSE	FALSE	FALSE	FALSE	FALSE	FALSE	56703000	59765000	0.773268	0.847678	0.948766	5230	PGK1
Q6FGX9;Q53EY8;Q5T9B7;P00568	AK1	5	7	30.4	28	0	44.376	15149000	12484000	12967000	26282000	10194000	9626000	9895500	11228000	9542800	8751900	24049000	AK1	193	15149000	12484000	12967000	26282000	10194000	9.626e+06	9.8955e+06	11228000	9.5428e+06	8751900	FALSE	FALSE	FALSE	FALSE	FALSE	FALSE	FALSE	FALSE	FALSE	FALSE	10119740	15104300	0.0999222	0.83721	0.669991	203	AK1
P00734;E9PIT3;B4DDT3;Q69EZ8;C9JV37	F2	8	12	24.9	65	0	104.78	12597000	15334000	15428000	21274000	22997000	13692000	12107000	14263000	18730000	16063000	10115000	F2	363	12597000	15334000	15428000	21274000	22997000	13692000	12107000	14263000	18730000	16063000	FALSE	FALSE	FALSE	FALSE	FALSE	FALSE	FALSE	FALSE	FALSE	FALSE	17363200	15133800	0.397665	0.83721	1.14731	2147	F2
P00738;A0A0C4DGL8;J3QR68;H0Y300;P00738-2;J3QLC9;Q6NSB4;A0A087WU08;Q6PEJ8	HP	21	10	49.3	216	0	323.31	234910000	125800000	4344400	245420000	346790000	156100000	171700000	476520000	382530000	1020500000	276220000	HP	26	234910000	125800000	4344400	245420000	346790000	156100000	171700000	476520000	382530000	1020500000	FALSE	FALSE	FALSE	FALSE	FALSE	FALSE	FALSE	FALSE	FALSE	FALSE	406344000	226578880	0.26904	0.83721	1.79339	3240	HP
P00747;B2R7F8;B4DPH4	PLG	10	12	17.9	43	0	83.495	4503700	2355100	5337800	12158000	16326000	9918600	3429100	9149100	11598000	11801000	4302400	PLG	599	4503700	2355100	5.3378e+06	12158000	16326000	9918600	3429100	9.1491e+06	11598000	11801000	FALSE	FALSE	FALSE	FALSE	FALSE	FALSE	FALSE	FALSE	FALSE	FALSE	10399740	6915540	0.40904	0.83721	1.50382	5340	PLG
V9HWE3;P00915;E5RHP7;E5RH81;E5RFE7;E5RIF9;E5RG43	HEL-S-11;CA1	15	13	58.2	143	0	177.45	282070000	121410000	610860000	980790000	311560000	258920000	135630000	371760000	181350000	86772000	499120000	HEL-S-11	18	282070000	121410000	6.1086e+08	9.8079e+08	311560000	258920000	135630000	371760000	181350000	86772000	FALSE	FALSE	FALSE	FALSE	FALSE	FALSE	FALSE	FALSE	FALSE	FALSE	192002400	476222000	0.060013	0.83721	0.403178	759	CA1
V9HW21;P00918;A0A0K0K1L1	HEL-76;CA2	5	10	47.7	73	0	96.786	48198000	14279000	114230000	166110000	44356000	73355000	20309000	50261000	25112000	13671000	92857000	HEL-76	68	48198000	14279000	114230000	166110000	44356000	73355000	20309000	5.0261e+07	25112000	13671000	FALSE	FALSE	FALSE	FALSE	FALSE	FALSE	FALSE	FALSE	FALSE	FALSE	34154600	79821600	0.099987	0.83721	0.427887	760	CA2;HEL-S-282
Q5T6L4;P00966;A8KAP9;Q5T6L6;A0A0S2Z3B6;A0A0S2Z3D8;Q5T6L5	ASS;ASS1	9	10	19.2	36	0	60.572	12773000	20152000	6758400	15745000	18858000	11883000	15140000	9222000	14863000	16793000	14904000	ASS	296	12773000	20152000	6758400	15745000	18858000	11883000	15140000	9.222e+06	14863000	16793000	FALSE	FALSE	FALSE	FALSE	FALSE	FALSE	FALSE	FALSE	FALSE	FALSE	16509800	11927680	0.0973671	0.83721	1.38416	445	ASS1;ASS
P01023	A2M	9	48	40	424	0	323.31	153650000	189830000	193340000	251040000	222610000	385900000	104620000	124720000	335080000	170790000	61438000	A2M	92	153650000	189830000	193340000	251040000	222610000	385900000	104620000	124720000	335080000	170790000	FALSE	FALSE	FALSE	FALSE	FALSE	FALSE	FALSE	FALSE	FALSE	FALSE	260842000	165474000	0.0712192	0.83721	1.57633	2	A2M
V9HWA9;P01024;B4E216	HEL-S-62p;C3	10	62	44.1	454	0	323.31	244550000	151710000	516520000	530430000	338060000	378680000	204300000	405980000	336890000	375150000	74593000	HEL-S-62p	80	244550000	151710000	516520000	530430000	338060000	378680000	204300000	405980000	336890000	375150000	FALSE	FALSE	FALSE	FALSE	FALSE	FALSE	FALSE	FALSE	FALSE	FALSE	316098000	380356000	0.56668	0.83721	0.831058	718	C3;HEL-S-62p
P01031	C5	2	6	4.1	13	0	39.564	1836800	0	1851200	3066600	3415200	2909600	791990	1958200	1995200	2981400	510810	C5	1143	1836800	487780	1851200	3066600	3415200	2909600	791990	1958200	1995200	2981400	FALSE	TRUE	FALSE	FALSE	FALSE	FALSE	FALSE	FALSE	FALSE	FALSE	2.35784e+06	1900958	0.788119	0.847678	1.24034	727	C5
P02452;Q6LAN8;H9C5C5	COL1A1	7	7	8.7	40	0	79.667	5846700	37687000	77761000	41580000	20221000	3736900	35955000	21377000	13328000	18816000	8729400	P02452	406	5.8467e+06	37687000	77761000	41580000	20221000	3736900	35955000	21377000	13328000	18816000	FALSE	FALSE	FALSE	FALSE	FALSE	FALSE	FALSE	FALSE	FALSE	FALSE	18757780	36503940	0.293735	0.83721	0.513856	1277	COL1A1
P02545;P02545-6;P02545-3;P02545-2;W8QEH3;Q5I6Y5;Q3BDU5;Q8N519;P02545-5;P02545-4;Q5TCI8	LMNA	15	31	47.7	110	0	214.05	125650000	21605000	121470000	61512000	197940000	27298000	58818000	81860000	68761000	100960000	45043000	LMNA	124	125650000	21605000	121470000	6.1512e+07	197940000	27298000	58818000	81860000	68761000	100960000	FALSE	FALSE	FALSE	FALSE	FALSE	FALSE	FALSE	FALSE	FALSE	FALSE	83312800	8.9862e+07	0.445435	0.83721	0.927119	4000	LMNA
P02549;P02549-2;D3DVD8	SPTA1	3	38	18.2	96	0	307.46	37869000	2247800	37291000	130480000	46349000	36921000	10140000	33089000	20865000	2936400	5780300	SPTA1	510	37869000	2247800	37291000	130480000	46349000	36921000	10140000	33089000	20865000	2936400	FALSE	FALSE	FALSE	FALSE	FALSE	FALSE	FALSE	FALSE	FALSE	FALSE	21863840	49773800	0.129883	0.83721	0.439264	6708	SPTA1
V9GYG9;V9GYM3;P02652;V9GYE3;V9GYC1;V9GYS1	APOA2	6	5	43.2	62	0	142.38	77381000	71330000	100220000	108300000	123470000	57897000	57955000	71004000	63126000	71058000	324960000	APOA2	23	7.7381e+07	71330000	100220000	108300000	123470000	5.7897e+07	57955000	7.1004e+07	63126000	71058000	FALSE	FALSE	FALSE	FALSE	FALSE	FALSE	FALSE	FALSE	FALSE	FALSE	77376200	8.2972e+07	0.688145	0.847678	0.932558	336	APOA2
P02671-2;P02671;A0A0S2Z3E8	FGA	10	25	44.1	188	0	323.31	239840000	146950000	112630000	683790000	338110000	412290000	129390000	354200000	493460000	300260000	197090000	FGA	30	239840000	146950000	112630000	6.8379e+08	338110000	412290000	129390000	354200000	493460000	300260000	FALSE	FALSE	FALSE	FALSE	FALSE	FALSE	FALSE	FALSE	FALSE	FALSE	338214000	303970000	0.529053	0.83721	1.11266	2243	FGA
V9HVY1;P02675;D3DP13;B4E1D3;D6REL8	HEL-S-78p;FGB	6	25	52.3	193	0	323.31	146490000	103440000	80321000	457810000	192970000	322110000	76420000	252570000	332360000	190180000	154560000	HEL-S-78p	41	146490000	103440000	80321000	457810000	192970000	322110000	76420000	252570000	332360000	190180000	FALSE	FALSE	FALSE	FALSE	FALSE	FALSE	FALSE	FALSE	FALSE	FALSE	228212000	202722200	0.512698	0.83721	1.12574	2244	FGB;HEL-S-78p
V9HWP0;P02743	HEL-S-92n;APCS	2	6	26.9	45	0	60.942	14132000	9082400	6445700	15687000	8036000	14197000	12942000	16921000	31201000	32228000	31105000	HEL-S-92n	156	14132000	9082400	6.4457e+06	15687000	8036000	14197000	12942000	16921000	31201000	32228000	FALSE	FALSE	FALSE	FALSE	FALSE	FALSE	FALSE	FALSE	FALSE	FALSE	18948880	13225540	0.503995	0.83721	1.43275	325	APCS;HEL-S-92n
Q5VY30;P02753	RBP4	2	5	20.6	21	0	31.083	0	6155100	6250700	6349400	5799300	7983900	5920100	5045200	0	8746600	13257000	RBP4	318	536491	6155100	6.2507e+06	6349400	5.7993e+06	7.9839e+06	5.9201e+06	5045200	538275	8.7466e+06	TRUE	FALSE	FALSE	FALSE	FALSE	FALSE	FALSE	FALSE	TRUE	FALSE	5.84464e+06	4.82038e+06	0.829442	0.850444	1.21248	5950	RBP4
P02760;B7Z8R6	AMBP	6	9	33	51	0	66.419	15442000	15777000	22240000	27520000	17339000	26162000	20532000	26830000	22699000	28359000	29807000	AMBP	163	15442000	15777000	22240000	27520000	17339000	26162000	20532000	26830000	22699000	28359000	FALSE	FALSE	FALSE	FALSE	FALSE	FALSE	FALSE	FALSE	FALSE	FALSE	22067200	22512800	0.894345	0.850444	0.980207	259	AMBP
V9HWF6;P02763	HEL-S-153w;ORM1	2	5	44.8	91	0	218.95	48913000	161160000	82959000	133560000	109560000	264000000	73805000	95159000	66441000	277160000	287640000	HEL-S-153w	25	48913000	161160000	82959000	133560000	109560000	264000000	7.3805e+07	9.5159e+07	66441000	277160000	FALSE	FALSE	FALSE	FALSE	FALSE	FALSE	FALSE	FALSE	FALSE	FALSE	175664200	86879200	0.0647082	0.83721	2.02194	5004	ORM1
P02790;Q9BS19	HPX	3	14	38.3	153	0	168.01	31179000	97541000	71693000	41635000	41323000	87725000	51045000	35372000	49404000	118510000	60056000	HPX	97	31179000	9.7541e+07	7.1693e+07	41635000	41323000	87725000	51045000	35372000	49404000	118510000	FALSE	FALSE	FALSE	FALSE	FALSE	FALSE	FALSE	FALSE	FALSE	FALSE	78900600	46184800	0.0696498	0.83721	1.70837	3263	HPX
P04040;B4DWK8	CAT	4	20	40.6	115	0	227.79	71772000	43724000	60805000	103680000	56019000	76480000	48548000	44293000	40331000	24568000	43183000	CAT	127	71772000	43724000	6.0805e+07	103680000	56019000	76480000	48548000	4.4293e+07	40331000	24568000	FALSE	FALSE	FALSE	FALSE	FALSE	FALSE	FALSE	FALSE	FALSE	FALSE	48224400	65819600	0.209416	0.83721	0.732675	847	CAT
Q5TZZ9;P04083;Q5T3N1	ANXA1	6	17	54	96	0	179.57	29157000	22396000	94791000	13902000	74078000	34123000	44855000	26020000	25994000	101920000	49308000	ANXA1	114	29157000	22396000	9.4791e+07	13902000	74078000	34123000	44855000	26020000	25994000	101920000	FALSE	FALSE	FALSE	FALSE	FALSE	FALSE	FALSE	FALSE	FALSE	FALSE	51702200	41745000	0.588314	0.83721	1.23852	301	ANXA1
Q7Z7M4;P04179-4;P04179;Q7Z7M6;Q4ZJI1;Q7Z7M7;P04179-3;P04179-2;F5H3C5;F5H4R2;F5GYZ5;Q7Z7M5	SOD2	18	5	23.9	24	0	37.015	11019000	15227000	8028600	9299500	11275000	18812000	16618000	13704000	0	6968500	24286000	SOD2	192	11019000	15227000	8028600	9299500	11275000	18812000	16618000	13704000	1.06016e+06	6968500	FALSE	FALSE	FALSE	FALSE	FALSE	FALSE	FALSE	FALSE	TRUE	FALSE	1.06685e+07	11733820	0.441038	0.83721	0.909212	6648	SOD2
V9HWD8;P04217;M0R009;P04217-2	HEL-S-163pA;A1BG	7	9	21.4	50	0	81.289	9826400	22771000	22553000	15976000	20982000	24120000	11082000	17036000	23365000	36404000	24597000	HEL-S-163pA	191	9.8264e+06	22771000	22553000	15976000	20982000	24120000	11082000	17036000	23365000	36404000	FALSE	FALSE	FALSE	FALSE	FALSE	FALSE	FALSE	FALSE	FALSE	FALSE	25528400	15294680	0.0158106	0.83721	1.6691	1	A1BG;HEL-S-163pA
V9HVZ4;P04406;Q2TSD0;P04406-2;E7EUT5;Q0QET7;A4UCT1	HEL-S-162eP;GAPDH	12	13	46.3	126	0	165.73	67746000	50511000	165130000	128310000	85639000	79765000	62527000	122720000	81868000	103830000	112560000	HEL-S-162eP	55	6.7746e+07	50511000	165130000	128310000	85639000	7.9765e+07	62527000	122720000	8.1868e+07	103830000	FALSE	FALSE	FALSE	FALSE	FALSE	FALSE	FALSE	FALSE	FALSE	FALSE	80322600	109286600	0.288119	0.83721	0.734972	2597	GAPDH
V9HW43;P04792;B4DL87	HEL-S-102;HSPB1	5	8	40.5	88	0	69.009	58800000	73587000	54371000	60546000	66932000	62589000	83142000	53123000	69265000	52827000	99956000	HEL-S-102	63	5.88e+07	73587000	54371000	6.0546e+07	66932000	62589000	83142000	53123000	6.9265e+07	52827000	FALSE	FALSE	FALSE	FALSE	FALSE	FALSE	FALSE	FALSE	FALSE	FALSE	65040000	61996400	0.681634	0.847678	1.04909	3315	HSPB1
Q96HX3;Q6IBR0;Q53EP4;P04843;B4DL99;B7Z4L4;B4DNJ5	RPN1	8	8	16	29	0	53.102	3998500	4266800	2447400	2385600	3296200	3089000	5295500	3816900	3895900	3377900	2094700	RPN1	799	3998500	4266800	2447400	2385600	3296200	3089000	5.2955e+06	3816900	3895900	3377900	FALSE	FALSE	FALSE	FALSE	FALSE	FALSE	FALSE	FALSE	FALSE	FALSE	3585160	3588780	0.843385	0.850444	0.998991	6184	RPN1
P04899;P04899-4;B3KX51;Q96C71;P04899-6;P04899-3;P04899-5;P04899-2;B3KP24;Q93020	GNAI2;WUGSC:H_LUCA16.1	11	6	35.8	46	0	90.54	46904000	58725000	58485000	27478000	48825000	40466000	75506000	40852000	47832000	41649000	63826000	GNAI2	90	46904000	58725000	5.8485e+07	27478000	48825000	40466000	75506000	40852000	47832000	41649000	FALSE	FALSE	FALSE	FALSE	FALSE	FALSE	FALSE	FALSE	FALSE	FALSE	47499400	49845000	0.995279	0.868938	0.952942	2771	GNAI2
Q53FB6;P05091;P05091-2;B4YAH7	ALDH2	8	17	43.7	125	0	178.1	86554000	101950000	62532000	26384000	75143000	53690000	36612000	48911000	71142000	21750000	52255000	Q53FB6	108	8.6554e+07	101950000	62532000	26384000	7.5143e+07	53690000	36612000	48911000	71142000	21750000	FALSE	FALSE	FALSE	FALSE	FALSE	FALSE	FALSE	FALSE	FALSE	FALSE	64735000	52198600	0.605344	0.83721	1.24017	217	ALDH2
P05109	S100A8	1	5	48.4	24	0	43.886	2574300	1345700	142580000	8459000	29385000	6076600	2154800	8433200	3003300	12346000	55999000	S100A8	101	2574300	1345700	142580000	8459000	29385000	6076600	2154800	8.4332e+06	3003300	12346000	FALSE	FALSE	FALSE	FALSE	FALSE	FALSE	FALSE	FALSE	FALSE	FALSE	10431320	32840260	0.67917	0.847678	0.317638	6279	S100A8
P05164-2;P05164;P05164-3	MPO	4	15	29.2	29	0	123.18	11358000	0	56474000	3623900	4866100	3068100	0	6479800	5467100	2573600	4267000	MPO	601	11358000	425262	5.6474e+07	3623900	4866100	3068100	417612	6479800	5.4671e+06	2573600	FALSE	TRUE	FALSE	FALSE	FALSE	FALSE	TRUE	FALSE	FALSE	FALSE	3.28003e+06	1.56707e+07	0.339442	0.83721	0.20931	4353	MPO
P05204;A0A087WZE9;Q15651-2;Q15651	HMGN2;HMGN3	4	2	23.3	3	0	13.594	6127100	2834500	5144100	4682800	5803500	2673400	9527500	4861200	4371000	3476700	52850000	HMGN2	107	6127100	2834500	5.1441e+06	4.6828e+06	5803500	2673400	9.5275e+06	4861200	4371000	3476700	FALSE	FALSE	FALSE	FALSE	FALSE	FALSE	FALSE	FALSE	FALSE	FALSE	3831820	6068540	0.0419585	0.83721	0.631424	3151	HMGN3;HMGN2
P05546;Q8IVC0	SERPIND1	2	3	5.4	20	0	21.807	2817300	4598200	2373400	4269700	4977800	4065200	2711100	3698700	3805800	4520400	3112900	SERPIND1	687	2817300	4.5982e+06	2373400	4269700	4977800	4065200	2711100	3698700	3805800	4520400	FALSE	FALSE	FALSE	FALSE	FALSE	FALSE	FALSE	FALSE	FALSE	FALSE	4393480	3174040	0.0299481	0.83721	1.38419	3053	SERPIND1
P05556;P05556-2;P05556-5;P05556-4;P05556-3	ITGB1	16	13	16.3	47	0	85.454	23076000	23584000	12113000	13795000	22074000	18867000	32283000	15328000	18961000	18548000	13268000	ITGB1	317	23076000	23584000	12113000	13795000	22074000	18867000	32283000	15328000	18961000	18548000	FALSE	FALSE	FALSE	FALSE	FALSE	FALSE	FALSE	FALSE	FALSE	FALSE	20406800	19319000	0.585162	0.83721	1.05631	3688	ITGB1
P06312	IGKV4-1	1	1	23.1	6	0.00079051	6.7359	0	0	22287000	0	33824000	27610000	25288000	0	15135000	37445000	150940000	IGKV4-1	43	713828	446586	22287000	408744	33824000	27610000	25288000	614646	15135000	37445000	TRUE	TRUE	FALSE	TRUE	FALSE	FALSE	FALSE	TRUE	FALSE	FALSE	2.28921e+07	9.86244e+06	0.187678	0.83721	2.32114	NA	IGKV4-1
Q0QEN7;V9HW31;P06576;H0YH81;F8W079	ATP5B;HEL-S-271	8	14	38	60	0	144.91	26088000	33462000	25725000	13928000	22141000	40311000	26028000	18289000	27987000	24399000	24857000	ATP5B	189	26088000	33462000	25725000	13928000	22141000	40311000	26028000	18289000	27987000	24399000	FALSE	FALSE	FALSE	FALSE	FALSE	FALSE	FALSE	FALSE	FALSE	FALSE	29660000	22011600	0.12022	0.83721	1.34747	506	ATP5B;ATP5F1B
R4GN98;P06703;B2R577	S100A6	3	3	25.9	12	0	19.711	176020000	203460000	166170000	184060000	132200000	154500000	132500000	166580000	160630000	0	661110000	S100A6	12	176020000	203460000	166170000	184060000	132200000	154500000	132500000	166580000	160630000	1.05062e+06	FALSE	FALSE	FALSE	FALSE	FALSE	FALSE	FALSE	FALSE	FALSE	TRUE	1.30368e+08	165066000	0.288223	0.83721	0.789794	6277	S100A6
P06727;Q13784	APOA4	3	19	48.2	85	0	180.99	19265000	53502000	34654000	22787000	41088000	16329000	66119000	39284000	44179000	38858000	33634000	APOA4	150	19265000	53502000	34654000	22787000	41088000	16329000	66119000	39284000	44179000	38858000	FALSE	FALSE	FALSE	FALSE	FALSE	FALSE	FALSE	FALSE	FALSE	FALSE	38791200	36421800	0.779741	0.847678	1.06505	NA	APOA4
R4SBI6;P07099;Q6FGZ3	EPHX1	5	13	24.4	45	0	95.215	46730000	51316000	33957000	28749000	32505000	49203000	74427000	40696000	46504000	45543000	38759000	EPHX1	137	46730000	5.1316e+07	33957000	28749000	32505000	49203000	74427000	4.0696e+07	46504000	45543000	FALSE	FALSE	FALSE	FALSE	FALSE	FALSE	FALSE	FALSE	FALSE	FALSE	45014200	44911800	0.827406	0.850444	1.00228	2052	EPHX1
Q5U077;P07195;A8MW50	LDHB	6	12	37.1	103	0	129.05	63770000	83237000	62706000	89509000	79495000	124410000	85143000	75575000	67031000	59113000	106910000	LDHB	57	63770000	83237000	6.2706e+07	89509000	79495000	124410000	85143000	75575000	67031000	59113000	FALSE	FALSE	FALSE	FALSE	FALSE	FALSE	FALSE	FALSE	FALSE	FALSE	82657200	75340600	0.696848	0.847678	1.09711	3945	LDHB
P07305;P07305-2	H1F0	2	4	20.6	14	0	36.004	11369000	3796900	12013000	3175400	18391000	4232900	4600200	7887100	5903100	4870400	33004000	H1F0	153	11369000	3796900	12013000	3175400	18391000	4232900	4600200	7.8871e+06	5.9031e+06	4870400	FALSE	FALSE	FALSE	FALSE	FALSE	FALSE	FALSE	FALSE	FALSE	FALSE	7438860	7808940	0.757795	0.847678	0.952608	3005	H1F0
V9HWA3;P07451	HEL-S-167mP;CA3	2	1	16.9	6	0	25.923	2121500	3457100	3922100	12989000	3452800	0	0	0	0	0	4119700	HEL-S-167mP	612	2121500	3457100	3922100	12989000	3452800	275000	564756	369974	809606	597220	FALSE	FALSE	FALSE	FALSE	FALSE	TRUE	TRUE	TRUE	TRUE	TRUE	1.71834e+06	3.99347e+06	0.506459	0.83721	0.430289	761	CA3
Q6FH10;P07585;F8VXZ8;F8VUF6;F8VWU0	DCN	17	12	35.1	54	0	128.92	50636000	52661000	209060000	64577000	85546000	34730000	44044000	31596000	54948000	74624000	74806000	DCN	79	50636000	52661000	209060000	64577000	8.5546e+07	34730000	44044000	31596000	54948000	7.4624e+07	FALSE	FALSE	FALSE	FALSE	FALSE	FALSE	FALSE	FALSE	FALSE	FALSE	60501800	79982600	0.832763	0.850444	0.756437	1634	DCN
P07737;K7EJ44	PFN1	4	8	60	53	0	88.924	26215000	29849000	28204000	20324000	15683000	37434000	21342000	44408000	24852000	20432000	66239000	PFN1	89	26215000	29849000	28204000	20324000	15683000	37434000	21342000	44408000	24852000	20432000	FALSE	FALSE	FALSE	FALSE	FALSE	FALSE	FALSE	FALSE	FALSE	FALSE	25650000	28098600	0.686213	0.847678	0.912857	5216	PFN1
P07741-2;P07741;H3BQZ9;H3BQB1;H3BQF1	APRT	7	5	36.6	6	0	29.429	2980500	0	3918200	4147500	4693900	4371500	4400100	5058200	3806800	0	7412500	APRT	445	2980500	405497	3918200	4147500	4693900	4371500	4400100	5058200	3806800	850331	FALSE	TRUE	FALSE	FALSE	FALSE	FALSE	FALSE	FALSE	FALSE	TRUE	2.82561e+06	4100900	0.146226	0.83721	0.689021	353	APRT
P08311	CTSG	1	4	16.1	17	0	30.506	20425000	4216600	29199000	7407500	6605500	3671800	0	11823000	6724000	1884800	10969000	CTSG	347	20425000	4216600	29199000	7407500	6605500	3671800	335653	11823000	6.724e+06	1884800	FALSE	FALSE	FALSE	FALSE	FALSE	FALSE	TRUE	FALSE	FALSE	FALSE	4620540	1.3838e+07	0.520233	0.83721	0.333902	1511	CTSG
V9HWE1;P08670;B0YJC4;Q53HU8	HEL113;VIM	35	4	77.3	386	0	323.31	1413000000	717230000	642500000	532310000	837530000	1428500000	1065300000	1744600000	1242900000	756060000	624730000	HEL113	13	1413000000	717230000	642500000	532310000	837530000	1428500000	1065300000	1744600000	1242900000	7.5606e+08	FALSE	FALSE	FALSE	FALSE	FALSE	FALSE	FALSE	FALSE	FALSE	FALSE	996444000	1079542000	0.939209	0.86126	0.923025	7431	HEL113;VIM
P08697;C9JMH6;A0A0J9YY65;A0A0G2JPA8;P08697-2	SERPINF2	8	5	10.8	15	0	32.443	0	6080400	3454100	4155900	5205500	2705700	3448700	3173500	2794500	9749200	4189000	SERPINF2	606	429802	6.0804e+06	3454100	4155900	5205500	2705700	3448700	3173500	2794500	9.7492e+06	TRUE	FALSE	FALSE	FALSE	FALSE	FALSE	FALSE	FALSE	FALSE	FALSE	5307060	2.9324e+06	0.148197	0.83721	1.8098	5345	SERPINF2
V9HWE0;P08758;D6RBE9;E9PHT9;D6RBL5;B4DNG6	HEL-S-7;ANXA5	7	14	44.7	118	0	323.31	44315000	99263000	167550000	18225000	135300000	64105000	71789000	56962000	35335000	246660000	89217000	HEL-S-7	71	44315000	9.9263e+07	167550000	18225000	135300000	64105000	7.1789e+07	56962000	35335000	246660000	FALSE	FALSE	FALSE	FALSE	FALSE	FALSE	FALSE	FALSE	FALSE	FALSE	116132600	71768200	0.286291	0.83721	1.61816	308	ANXA5;HEL-S-7
V9HWE9;P09211;A8MX94	HEL-S-22;GSTP1	9	7	47.1	43	0	67.53	9086300	14702000	13948000	9660300	10185000	20484000	16380000	10712000	13836000	15078000	27035000	HEL-S-22	183	9086300	14702000	13948000	9660300	10185000	20484000	16380000	10712000	13836000	15078000	FALSE	FALSE	FALSE	FALSE	FALSE	FALSE	FALSE	FALSE	FALSE	FALSE	14857000	11957320	0.247043	0.83721	1.2425	2950	GSTP1;HEL-S-22
P09382	LGALS1	3	9	71.9	79	0	160.52	51286000	121160000	102200000	119110000	120840000	111820000	232030000	114590000	48307000	141800000	297860000	LGALS1	24	5.1286e+07	121160000	102200000	119110000	120840000	111820000	232030000	114590000	48307000	141800000	FALSE	FALSE	FALSE	FALSE	FALSE	FALSE	FALSE	FALSE	FALSE	FALSE	108785400	123843200	0.81035	0.850444	0.878412	3956	LGALS1
P09493-8	TPM1	1	0	34.2	8	0	12.509	4997100	3340100	3460600	5108300	0	3169600	3839300	4552700	3585200	0	4433000	P09493-8	583	4.9971e+06	3340100	3460600	5108300	484576	3169600	3839300	4552700	3585200	770309	FALSE	FALSE	FALSE	FALSE	TRUE	FALSE	FALSE	FALSE	FALSE	TRUE	2.26996e+06	4391600	0.038703	0.83721	0.516886	NA
Q6P452;V9HW59;Q6LES2;P09525;B4DDZ4;B4DE02;B4E1S2;Q59FK3;P09525-2	ANXA4;HEL-S-274	10	5	22.7	11	0	41.473	0	0	1304700	0	569890	564410	517050	0	0	1033000	442320	ANXA4	1178	897086	749654	1304700	798137	569890	564410	517050	666767	1.08067e+06	1033000	TRUE	TRUE	FALSE	TRUE	FALSE	FALSE	FALSE	TRUE	TRUE	FALSE	799524	836748	0.877328	0.850444	0.955514	307	ANXA4
P0DOX7		3	3	53.7	33	0	42.842	3420400	4416100	6633700	3095600	3744900	838370	3695600	2572600	3550100	6668700	9176600	P0DOX7	392	3420400	4416100	6633700	3095600	3744900	838370	3695600	2572600	3550100	6668700	FALSE	FALSE	FALSE	FALSE	FALSE	FALSE	FALSE	FALSE	FALSE	FALSE	3843634	3883580	0.722659	0.847678	0.989714	NA
Q6FHJ9;P10606;Q6FHM4	COX5B	3	2	14.7	8	0	11.835	5268600	4948100	4434700	3538800	5944500	5816900	5352000	4648900	7506700	4295500	13210000	COX5B	320	5268600	4948100	4434700	3538800	5944500	5816900	5.352e+06	4648900	7506700	4295500	FALSE	FALSE	FALSE	FALSE	FALSE	FALSE	FALSE	FALSE	FALSE	FALSE	5702340	4648600	0.19847	0.83721	1.22668	1329	COX5B
P10909-4;P10909;P10909-5;P10909-2;P10909-3;B4DW11;H0YC35	CLU	18	11	31.5	63	0	92.464	12959000	12502000	16621000	17553000	16714000	22437000	9642000	17814000	14154000	18804000	15913000	CLU	282	12959000	12502000	16621000	17553000	16714000	22437000	9642000	17814000	14154000	18804000	FALSE	FALSE	FALSE	FALSE	FALSE	FALSE	FALSE	FALSE	FALSE	FALSE	16922200	14917800	0.487925	0.83721	1.13436	1191	CLU
V9HWB4;P11021	HEL-S-89n;HSPA5	3	19	34.1	84	0	160.92	22457000	28051000	18061000	20581000	16857000	24073000	30062000	22443000	30565000	22385000	18015000	HEL-S-89n	255	22457000	28051000	18061000	20581000	16857000	24073000	30062000	22443000	30565000	22385000	FALSE	FALSE	FALSE	FALSE	FALSE	FALSE	FALSE	FALSE	FALSE	FALSE	24386200	22720800	0.697406	0.847678	1.0733	3309	HEL-S-89n;HSPA5
Q59GM9;P11216;B4DSD8	PYGB	5	6	11	24	0	38.609	3091400	3930800	2239000	0	2291400	4377500	2871200	3439300	3757500	2664900	1340300	PYGB	930	3091400	3930800	2239000	643158	2291400	4377500	2871200	3439300	3757500	2664900	FALSE	FALSE	FALSE	TRUE	FALSE	FALSE	FALSE	FALSE	FALSE	FALSE	3404420	2.45681e+06	0.20489	0.83721	1.38571	5834	PYGB
Q59FP5;P11277;P11277-2;B2RMN7;A0A024R674;P11277-3	SPTB	14	31	15	75	0	215.04	21492000	4799700	38904000	90866000	23971000	21636000	7970300	23618000	15589000	1813400	3815100	SPTB	629	21492000	4799700	38904000	9.0866e+07	23971000	21636000	7970300	23618000	15589000	1813400	FALSE	FALSE	FALSE	FALSE	FALSE	FALSE	FALSE	FALSE	FALSE	FALSE	13561820	36570060	0.0922438	0.83721	0.370845	6710	SPTB
Q6IRT1;Q6FI45;Q5U043;P11766;Q2VIM7	ADH5	9	10	33.4	41	0	70.148	7055400	20464000	8968100	7979500	11806000	10102000	20729000	11241000	5618500	12178000	14073000	ADH5	309	7.0554e+06	20464000	8.9681e+06	7979500	11806000	10102000	20729000	11241000	5.6185e+06	12178000	FALSE	FALSE	FALSE	FALSE	FALSE	FALSE	FALSE	FALSE	FALSE	FALSE	12033700	11194600	0.816978	0.850444	1.07496	128	ADH5
P12109;A0A087X0S5;Q8TBN2	COL6A1	7	19	21.6	89	0	181.63	11135000	18005000	70476000	15392000	32941000	21142000	20268000	17722000	21431000	50770000	11143000	COL6A1	342	11135000	18005000	7.0476e+07	15392000	32941000	21142000	20268000	17722000	21431000	50770000	FALSE	FALSE	FALSE	FALSE	FALSE	FALSE	FALSE	FALSE	FALSE	FALSE	28857800	26998600	0.551012	0.83721	1.06886	1291	COL6A1
P12110;Q9BUM6;P12110-3;P12110-2	COL6A2	8	16	14.4	73	0	145.71	20587000	22836000	93536000	18893000	39137000	15578000	23256000	25434000	23933000	55433000	14371000	COL6A2	302	20587000	22836000	9.3536e+07	18893000	39137000	15578000	23256000	25434000	23933000	5.5433e+07	FALSE	FALSE	FALSE	FALSE	FALSE	FALSE	FALSE	FALSE	FALSE	FALSE	31383400	36341200	0.935512	0.86126	0.863576	1292	COL6A2
Q6I9V5;P12236;Q59EI9;A8K787;A0A0S2Z3H3;P12235;V9GYG0	SLC25A6;SLC25A4	10	3	31.9	43	0	66.788	20712000	22630000	15233000	18192000	22359000	21884000	24465000	17362000	22175000	15725000	21900000	SLC25A6	212	20712000	22630000	15233000	18192000	22359000	21884000	24465000	17362000	22175000	15725000	FALSE	FALSE	FALSE	FALSE	FALSE	FALSE	FALSE	FALSE	FALSE	FALSE	20954600	19192800	0.519844	0.83721	1.09179	293	SLC25A4;SLC25A6
P12429;D6RA82;D6RFG5	ANXA3	6	8	30.3	28	0	56.502	11024000	7433200	16261000	0	8791100	6346600	1549800	4987800	3417500	9320500	7330900	ANXA3	448	11024000	7433200	16261000	536100	8.7911e+06	6.3466e+06	1549800	4987800	3417500	9.3205e+06	FALSE	FALSE	FALSE	TRUE	FALSE	FALSE	FALSE	FALSE	FALSE	FALSE	7.06178e+06	6.87174e+06	0.372931	0.83721	1.02766	306	ANXA3
P13073;H3BN72;H3BNV9;Q86WV2;H3BPG0	COX4I1	6	4	24.3	10	0	24.89	4897100	4770900	2618400	0	4474700	5245800	4135400	3317100	0	0	6301600	COX4I1	491	4897100	4770900	2618400	1.17823e+06	4474700	5245800	4135400	3317100	413224	375873	FALSE	FALSE	FALSE	TRUE	FALSE	FALSE	FALSE	FALSE	TRUE	TRUE	3.0561e+06	3.22925e+06	0.448405	0.83721	0.946382	1327	COX4I1
P13639;Q8TA90;B4DPU3;Q6PK56	EEF2	17	16	18.8	55	0	101.32	15985000	12805000	11770000	16524000	15956000	13153000	17643000	24627000	22827000	16133000	7569400	EEF2	441	15985000	12805000	11770000	16524000	15956000	13153000	17643000	24627000	22827000	16133000	FALSE	FALSE	FALSE	FALSE	FALSE	FALSE	FALSE	FALSE	FALSE	FALSE	16174800	17309800	0.741479	0.847678	0.93443	1938	EEF2
P14384;H0YHN7;F8W111	CPM	3	2	4.1	7	0	12.601	0	1750200	0	0	1405000	1054300	1814200	746250	0	0	923830	CPM	1024	402829	1750200	433786	675808	1405000	1054300	1814200	746250	610393	404751	TRUE	FALSE	TRUE	TRUE	FALSE	FALSE	FALSE	FALSE	TRUE	TRUE	1.04493e+06	814575	0.482257	0.83721	1.28279	1368	CPM
P14543-2;P14543	NID1	2	8	13.4	43	0	84.259	7914900	5656000	9266300	5602400	13204000	10302000	6841100	4540700	6130000	10184000	3454000	NID1	653	7.9149e+06	5656000	9266300	5602400	13204000	10302000	6841100	4540700	6130000	10184000	FALSE	FALSE	FALSE	FALSE	FALSE	FALSE	FALSE	FALSE	FALSE	FALSE	9095200	6833080	0.25428	0.83721	1.33105	4811	NID1
V9HWI0;P14550	HEL-S-165mP;AKR1A1	5	8	29.5	30	0	79.87	3978300	5045100	3048500	2885200	3753800	3824800	4786000	3662900	3421600	4564000	3801700	HEL-S-165mP	632	3978300	5045100	3048500	2885200	3753800	3824800	4786000	3662900	3421600	4564000	FALSE	FALSE	FALSE	FALSE	FALSE	FALSE	FALSE	FALSE	FALSE	FALSE	4121860	3672180	0.416485	0.83721	1.12246	10327	AKR1A1;HEL-S-165mP
V9HWB8;P14618;A0A024R5Z9;P14618-2;P14618-3;B4DNK4;H3BTN5;B4DRT3;A0A024R609;H3BQ34;Q8WUW7	HEL-S-30;PKM;PKM2	22	19	41.2	104	0	184.16	34325000	26237000	31609000	21030000	26331000	28759000	24505000	32976000	34775000	37310000	19190000	HEL-S-30	239	34325000	26237000	31609000	21030000	26331000	28759000	24505000	32976000	34775000	37310000	FALSE	FALSE	FALSE	FALSE	FALSE	FALSE	FALSE	FALSE	FALSE	FALSE	30682400	28889000	0.665149	0.847678	1.06208	5315	PKM;HEL-S-30;PKM2
Q5CAQ5;V9HWP2;P14625;B4DHT9;B4DU71;Q59FC6	TRA1;HEL-S-125m;HSP90B1	14	20	25.2	116	0	158.97	67908000	62762000	34527000	44492000	40084000	51844000	65148000	57640000	65556000	39636000	28503000	TRA1	170	67908000	62762000	34527000	44492000	40084000	5.1844e+07	65148000	57640000	65556000	39636000	FALSE	FALSE	FALSE	FALSE	FALSE	FALSE	FALSE	FALSE	FALSE	FALSE	51976400	53943000	0.881492	0.850444	0.963543	7184	HEL-S-125m;HSP90B1
P14780;B7Z747;B7Z507	MMP9	6	8	14	10	0	49.652	1856500	0	13391000	1181900	0	1237100	0	1138900	1546100	0	1073200	MMP9	988	1856500	906373	13391000	1181900	625693	1237100	613896	1138900	1546100	549109	FALSE	TRUE	FALSE	FALSE	TRUE	FALSE	TRUE	FALSE	FALSE	TRUE	972875	3.63644e+06	0.203684	0.83721	0.267535	4318	MMP9
P15531;P15531-2	NME1	2	1	50.7	12	0	8.663	0	1159600	2210500	4057300	1938400	1573000	2451600	1927300	0	0	4205900	NME1	604	1.40978e+06	1159600	2210500	4.0573e+06	1938400	1573000	2451600	1927300	411835	319406	TRUE	FALSE	FALSE	FALSE	FALSE	FALSE	FALSE	FALSE	TRUE	TRUE	1.08045e+06	2.4113e+06	0.0253437	0.83721	0.448078	4830	NME1
P16152;E9PQ63;A8MTM1;P16152-2	CBR1	4	7	35.7	20	0	79.336	2627900	4754400	2704300	0	3114500	3909400	3132600	4030600	2339200	3391900	4126600	CBR1	611	2627900	4754400	2704300	956828	3114500	3909400	3132600	4030600	2339200	3391900	FALSE	FALSE	FALSE	TRUE	FALSE	FALSE	FALSE	FALSE	FALSE	FALSE	3501880	2.69045e+06	0.252685	0.83721	1.3016	873	CBR1
P16157-10;P16157-8;P16157-5;P16157-16;P16157-3;P16157;P16157-21;P16157-12;P16157-14;P16157-11;P16157-9;P16157-6;P16157-7;P16157-4;P16157-13;P16157-15;P16157-2;B3KX39;H0YBS0	ANK1	22	23	15.6	72	0	181.81	7908300	2026600	20128000	31635000	9893600	12254000	3464000	9261300	7684500	0	2595800	ANK1	737	7.9083e+06	2026600	20128000	31635000	9.8936e+06	12254000	3464000	9.2613e+06	7684500	700891	FALSE	FALSE	FALSE	FALSE	FALSE	FALSE	FALSE	FALSE	FALSE	TRUE	6.51192e+06	14479320	0.142166	0.83721	0.449739	286	ANK1
P16401	HIST1H1B	2	3	21.2	5	0	18.605	2481000	1958300	4814500	0	2232800	0	0	2790200	2082800	2083200	3688600	HIST1H1B	637	2481000	1958300	4814500	868149	2232800	506643	286834	2790200	2082800	2083200	FALSE	FALSE	FALSE	TRUE	FALSE	TRUE	TRUE	FALSE	FALSE	FALSE	1.77275e+06	2.24814e+06	0.957834	0.865749	0.788541	3009	HIST1H1B
P16403	HIST1H1C	1	1	27.2	38	0	44.44	85447000	22668000	55432000	28604000	97404000	35348000	34817000	117920000	49271000	25613000	124720000	HIST1H1C	47	8.5447e+07	22668000	55432000	28604000	97404000	35348000	34817000	117920000	4.9271e+07	25613000	FALSE	FALSE	FALSE	FALSE	FALSE	FALSE	FALSE	FALSE	FALSE	FALSE	46060800	64444000	0.369974	0.83721	0.714741	3006	HIST1H1C
P16452-3;P16452;P16452-2;H3BTE6;B7Z4C3;F5H563;B7Z4Q8	EPB42	10	8	16.2	29	0	79.122	4140700	0	4580600	16477000	4768800	4833200	1388600	4192700	4015900	0	2680800	EPB42	730	4140700	843972	4580600	16477000	4.7688e+06	4833200	1388600	4192700	4015900	298044	FALSE	TRUE	FALSE	FALSE	FALSE	FALSE	FALSE	FALSE	FALSE	TRUE	2.95198e+06	6155920	0.193541	0.83721	0.479536	2038	EPB42
P16930;P16930-2	FAH	5	9	23.4	38	0	75.036	16892000	21741000	14028000	11544000	14930000	17440000	21439000	7598800	12451000	16259000	15412000	FAH	289	16892000	21741000	14028000	11544000	14930000	17440000	21439000	7.5988e+06	12451000	16259000	FALSE	FALSE	FALSE	FALSE	FALSE	FALSE	FALSE	FALSE	FALSE	FALSE	16564200	14300360	0.404073	0.83721	1.15831	2184	FAH
P17858;P17858-2;B3KNQ7;Q9BSP4;Q7L2M7	PFKL	11	7	9.5	10	0	44.735	4984000	4129900	6589500	5498100	5684600	4613400	5527700	5912100	0	4536900	3257500	PFKL	667	4984000	4129900	6589500	5498100	5.6846e+06	4613400	5527700	5.9121e+06	791745	4536900	FALSE	FALSE	FALSE	FALSE	FALSE	FALSE	FALSE	FALSE	TRUE	FALSE	3.95131e+06	5702280	0.147406	0.83721	0.692935	5211	PFKL
P17987;F5H282;E7EQR6	TCP1	9	5	12.8	7	0	34.144	0	1454400	1493500	1591500	1362300	1424100	1227800	1317100	0	0	884650	TCP1	1032	563826	1454400	1493500	1591500	1362300	1424100	1227800	1317100	641221	1.13586e+06	TRUE	FALSE	FALSE	FALSE	FALSE	FALSE	FALSE	FALSE	TRUE	TRUE	1.20358e+06	1.23875e+06	0.967601	0.865749	0.97161	6950	TCP1
Q6P6D7;Q6FHU2;Q53G35;P18669;Q6FHK8;Q0D2Q6;B4DKL5;B4DMJ7;P15259	PGAM1;hCG_2015269;PGAM2	14	10	46.1	42	0	68.014	4400000	6779100	7395500	5481400	6534600	8030200	11535000	7971000	5532800	6090300	13253000	PGAM1	319	4400000	6.7791e+06	7.3955e+06	5.4814e+06	6.5346e+06	8.0302e+06	11535000	7971000	5.5328e+06	6090300	FALSE	FALSE	FALSE	FALSE	FALSE	FALSE	FALSE	FALSE	FALSE	FALSE	6593400	7356580	0.76153	0.847678	0.896259	5223	PGAM1;PGAM2
P20700;B4DZT3;E9PBF6;A0A0D9SFE5;Q6DC98	LMNB1	6	5	10.8	9	0	36.874	3175100	0	2442100	1665700	2136600	0	1128900	8607100	1837800	1508700	1212200	LMNB1	954	3175100	447344	2442100	1665700	2136600	445046	1128900	8607100	1837800	1508700	FALSE	TRUE	FALSE	FALSE	FALSE	TRUE	FALSE	FALSE	FALSE	FALSE	1.2751e+06	3403780	0.0612192	0.83721	0.374612	4001	LMNB1
Q6FGJ9;Q59EJ5;P21266;A4UJ43;A0A0A0MTN3	GSTM3	6	2	14.2	11	0	12.493	1039400	1079200	0	1124200	0	0	1084500	884970	991830	1497500	1053600	GSTM3	992	1039400	1079200	434958	1124200	815843	386523	1084500	884970	991830	1497500	FALSE	FALSE	TRUE	FALSE	TRUE	TRUE	FALSE	FALSE	FALSE	FALSE	954179	913606	0.980687	0.865749	1.04441	2947	GSTM3
P21333-2;P21333;Q60FE6;Q60FE5;A6NDY9;A0A087WWY3	FLNA	19	61	30.4	296	0	323.31	117290000	55772000	67407000	62692000	91790000	83503000	48061000	92691000	116870000	59012000	11772000	FLNA	330	117290000	55772000	67407000	6.2692e+07	9.179e+07	8.3503e+07	48061000	92691000	116870000	59012000	FALSE	FALSE	FALSE	FALSE	FALSE	FALSE	FALSE	FALSE	FALSE	FALSE	81389400	77628200	0.806498	0.850444	1.04845	2316	FLNA
Q53YE7;Q53EZ0;Q49A63;P21397;P21397-2	MAOA	7	9	22.4	55	0	76.788	36508000	36024000	14784000	20590000	26012000	36786000	37186000	23034000	31133000	14187000	22003000	MAOA	211	36508000	36024000	14784000	20590000	26012000	36786000	37186000	23034000	31133000	14187000	FALSE	FALSE	FALSE	FALSE	FALSE	FALSE	FALSE	FALSE	FALSE	FALSE	28828400	26420400	0.731427	0.847678	1.09114	4128	MAOA
V9HWB7;P21399;Q9HBB2;Q59FI0	HEL60;ACO1;IRP1	6	14	16	51	0	101.01	15206000	14110000	9938600	12107000	17746000	15673000	18597000	9445100	12580000	15868000	7318700	HEL60	449	15206000	14110000	9938600	12107000	17746000	15673000	18597000	9.4451e+06	12580000	15868000	FALSE	FALSE	FALSE	FALSE	FALSE	FALSE	FALSE	FALSE	FALSE	FALSE	15195400	13058740	0.303009	0.83721	1.16362	48	ACO1;HEL60
Q32Q12;P22392-2;Q6FHN3;J3KPD9;P22392;E7ERL0	NME1-NME2;NME2;NME1	10	3	46.2	36	0	56.689	5949900	6313200	22237000	29393000	12569000	17866000	19220000	16666000	2560400	8762800	17091000	NME1-NME2	269	5949900	6313200	22237000	29393000	12569000	17866000	19220000	16666000	2560400	8.7628e+06	FALSE	FALSE	FALSE	FALSE	FALSE	FALSE	FALSE	FALSE	FALSE	FALSE	9614280	18693180	0.0949935	0.83721	0.51432	4831	NME2;NME1-NME2
P22626;P22626-2;A0A024RA28;A0A087WUI2;I6L957	HNRNPA2B1;HNRPA2B1	5	10	31.2	40	0	122.79	27212000	15867000	9334600	20206000	22760000	15285000	16501000	37009000	17160000	15559000	21676000	HNRNPA2B1	214	27212000	15867000	9.3346e+06	20206000	22760000	15285000	16501000	37009000	17160000	15559000	FALSE	FALSE	FALSE	FALSE	FALSE	FALSE	FALSE	FALSE	FALSE	FALSE	17326200	22052520	0.576693	0.83721	0.785679	3181	HNRNPA2B1
P23141-3;P23141;P23141-2;B7Z795	CES1	9	18	38.7	70	0	142.67	17410000	11404000	35949000	17348000	15759000	24841000	36853000	26339000	17829000	55220000	17381000	CES1	265	17410000	11404000	35949000	17348000	15759000	24841000	36853000	26339000	17829000	5.522e+07	FALSE	FALSE	FALSE	FALSE	FALSE	FALSE	FALSE	FALSE	FALSE	FALSE	25010600	26779800	0.60214	0.83721	0.933935	1066	CES1
P23142;Q8NBH6;P23142-2;P23142-3	FBLN1	9	1	11	19	0	44.235	3440800	4112700	3054000	3980900	7072400	2974100	3145000	3599700	4703300	2786300	2756400	P23142	720	3440800	4112700	3054000	3980900	7072400	2974100	3145000	3599700	4703300	2786300	FALSE	FALSE	FALSE	FALSE	FALSE	FALSE	FALSE	FALSE	FALSE	FALSE	4329760	3444080	0.394799	0.83721	1.25716	2192	FBLN1
Q9BSV4;Q86VG2;P23246;Q6PIX2;P23246-2	SFPQ	5	2	4.9	11	0	17.174	2279500	0	2462000	1022800	3717000	950090	0	4586300	1741600	1750700	1422300	SFPQ	912	2279500	942019	2462000	1022800	3717000	950090	454730	4586300	1741600	1750700	FALSE	TRUE	FALSE	FALSE	FALSE	FALSE	TRUE	FALSE	FALSE	FALSE	1.82028e+06	2.16107e+06	0.943839	0.862095	0.842307	6421	SFPQ
V9HWC6;P23284	HEL-S-39;PPIB	2	7	35.6	33	0	52.274	11088000	11214000	12992000	9952000	14654000	12199000	19234000	11919000	13230000	10858000	23989000	HEL-S-39	196	11088000	11214000	12992000	9952000	14654000	12199000	19234000	11919000	13230000	10858000	FALSE	FALSE	FALSE	FALSE	FALSE	FALSE	FALSE	FALSE	FALSE	FALSE	12431000	13037000	0.866667	0.850444	0.953517	5479	PPIB
P23526;Q1RMG2;P23526-2	AHCY	3	7	18.5	27	0	44.104	6784600	4411800	5345900	9583800	5220900	6615300	6787200	7791900	5812800	4569400	6833800	AHCY	466	6784600	4.4118e+06	5345900	9583800	5220900	6615300	6787200	7.7919e+06	5812800	4569400	FALSE	FALSE	FALSE	FALSE	FALSE	FALSE	FALSE	FALSE	FALSE	FALSE	5326040	7258680	0.0558495	0.83721	0.733748	191	AHCY
V9HWI5;P23528;G3V1A4;E9PP50;E9PK25;B4E112;E9PQB7;E9PLJ3;E9PS23	HEL-S-15;CFL1	9	11	69.3	45	0	152.11	153710000	206550000	187440000	165200000	102340000	164470000	158070000	186650000	143050000	139730000	345990000	HEL-S-15	21	153710000	206550000	187440000	165200000	102340000	164470000	158070000	186650000	143050000	139730000	FALSE	FALSE	FALSE	FALSE	FALSE	FALSE	FALSE	FALSE	FALSE	FALSE	151228000	170214000	0.367069	0.83721	0.888458	1072	CFL1;HEL-S-15
P25398	RPS12	1	3	21.2	5	0	16.539	0	0	1808300	1352800	1580200	1096700	1884400	2165100	0	1697500	4431800	RPS12	584	1.44227e+06	478367	1808300	1352800	1580200	1096700	1884400	2165100	536754	1697500	TRUE	TRUE	FALSE	FALSE	FALSE	FALSE	FALSE	FALSE	TRUE	FALSE	1.0779e+06	1.73057e+06	0.0541245	0.83721	0.622859	6206	RPS12
V9HW26;P25705;P25705-2;P25705-3	HEL-S-123m;ATP5A1	12	20	39.4	95	0	163.76	47723000	66674000	43247000	35870000	52962000	68259000	65136000	40338000	62376000	40724000	36972000	HEL-S-123m	141	4.7723e+07	6.6674e+07	43247000	35870000	52962000	6.8259e+07	65136000	40338000	62376000	40724000	FALSE	FALSE	FALSE	FALSE	FALSE	FALSE	FALSE	FALSE	FALSE	FALSE	58199000	46462800	0.180285	0.83721	1.25259	498	ATP5F1A;HEL-S-123m
V9HWC0;P26038	HEL70;MSN	15	11	22.2	52	0	96.528	39121000	23056000	34431000	30380000	29754000	29016000	24514000	53265000	40330000	20159000	20373000	HEL70	226	39121000	23056000	34431000	30380000	29754000	29016000	24514000	5.3265e+07	40330000	20159000	FALSE	FALSE	FALSE	FALSE	FALSE	FALSE	FALSE	FALSE	FALSE	FALSE	28463000	36342200	0.24323	0.83721	0.783194	4478	MSN
P26447	S100A4	2	5	36.6	20	0	43.303	21308000	22029000	22087000	50074000	26419000	18683000	19952000	47133000	15703000	10261000	90986000	S100A4	70	21308000	22029000	22087000	50074000	26419000	18683000	19952000	4.7133e+07	15703000	10261000	FALSE	FALSE	FALSE	FALSE	FALSE	FALSE	FALSE	FALSE	FALSE	FALSE	18619000	32110800	0.0757328	0.83721	0.579836	6275	S100A4
Q53YD7;P26641;P26641-2;Q2F838;B4DSR4;B4DUP0;B4DUK7	EEF1G	7	4	9.2	19	0	29.506	2146100	1609000	1572200	1072700	1799700	1233900	1387800	1961700	2377700	2347600	1474100	EEF1G	902	2146100	1609000	1572200	1072700	1799700	1233900	1387800	1961700	2377700	2347600	FALSE	FALSE	FALSE	FALSE	FALSE	FALSE	FALSE	FALSE	FALSE	FALSE	1873580	1628100	0.492374	0.83721	1.15078	1937	EEF1G
P27348;Q53S41;E9PG15;B4DMT8;B4DY04	YWHAQ	7	7	48.2	27	0	126.29	4013400	4732100	3811500	4826800	4076000	3852800	3860900	4459900	4488300	3775300	6432900	YWHAQ	483	4013400	4732100	3811500	4826800	4076000	3852800	3860900	4459900	4488300	3775300	FALSE	FALSE	FALSE	FALSE	FALSE	FALSE	FALSE	FALSE	FALSE	FALSE	4184900	4194500	0.984021	0.865856	0.997711	10971	YWHAQ
Q53G71;V9HW88;P27797;B4DHR1;K7EJB9	HEL-S-99n;CALR	7	7	19.7	57	0	97.234	44683000	53099000	28412000	44778000	33167000	26774000	50064000	49050000	37275000	26289000	40352000	HEL-S-99n	130	44683000	5.3099e+07	28412000	44778000	33167000	26774000	5.0064e+07	49050000	37275000	26289000	FALSE	FALSE	FALSE	FALSE	FALSE	FALSE	FALSE	FALSE	FALSE	FALSE	35320800	43397400	0.256732	0.83721	0.813892	811	CALR;HEL-S-99n
P27824;P27824-2;P27824-3	CANX	15	15	24.3	59	0	110.56	18620000	18175000	14992000	11417000	12939000	14337000	19517000	17039000	16676000	12310000	10616000	CANX	355	18620000	18175000	14992000	11417000	12939000	14337000	19517000	17039000	16676000	12310000	FALSE	FALSE	FALSE	FALSE	FALSE	FALSE	FALSE	FALSE	FALSE	FALSE	14887400	16317000	0.585344	0.83721	0.912386	821	CANX
Q6IAT9;P28072	PSMB6	4	3	12.6	16	0	18.933	6400700	4629500	4163400	8009700	4094500	5661000	5239500	4575500	5510300	3736500	9933100	PSMB6	368	6.4007e+06	4629500	4163400	8.0097e+06	4094500	5661000	5239500	4575500	5510300	3736500	FALSE	FALSE	FALSE	FALSE	FALSE	FALSE	FALSE	FALSE	FALSE	FALSE	4726360	5677760	0.33847	0.83721	0.832434	5694	PSMB6
P28074;A0A140VJS7;P28074-3;H0YJM8;P28074-2	PSMB5	5	6	24.7	25	0	41.01	6202800	4765800	4071600	8495800	5925600	6562900	6034000	4367500	6689100	3901800	8065300	PSMB5	417	6.2028e+06	4765800	4071600	8.4958e+06	5925600	6562900	6034000	4367500	6.6891e+06	3901800	FALSE	FALSE	FALSE	FALSE	FALSE	FALSE	FALSE	FALSE	FALSE	FALSE	5569040	5834340	0.873165	0.850444	0.954528	5693	PSMB5
V9HW38;P28838-2;P28838;B4DQG5	HEL-S-106;LAP3	6	11	25.6	44	0	75.332	10176000	7110700	6377600	8143500	8413800	11541000	14063000	12564000	9681600	7970600	7581300	HEL-S-106	439	10176000	7.1107e+06	6377600	8.1435e+06	8413800	11541000	14063000	12564000	9.6816e+06	7.9706e+06	FALSE	FALSE	FALSE	FALSE	FALSE	FALSE	FALSE	FALSE	FALSE	FALSE	8943540	10264820	0.570039	0.83721	0.871281	51056	HEL-S-106;LAP3
V9HWD9;Q53EM5;P29401;P29401-2;B3KSI4;B4E022;A0A0B4J1R6;A0A0K0K1H9;B3KPZ8;B4DVU1	HEL107;TKT	16	18	33.1	130	0	142.8	80945000	77705000	69245000	64448000	60345000	70883000	87310000	61797000	78285000	66984000	60841000	HEL107	94	80945000	7.7705e+07	6.9245e+07	64448000	6.0345e+07	7.0883e+07	8.731e+07	61797000	7.8285e+07	6.6984e+07	FALSE	FALSE	FALSE	FALSE	FALSE	FALSE	FALSE	FALSE	FALSE	FALSE	7.08404e+07	72749000	0.850713	0.850444	0.973765	7086	HEL107;TKT
P29966;Q6NVI1	MARCKS	3	6	28.6	33	0	83.937	13076000	20548000	5483800	11048000	9079300	6585600	15785000	12521000	9529100	6946200	17363000	MARCKS	266	13076000	20548000	5483800	11048000	9.0793e+06	6585600	15785000	12521000	9.5291e+06	6946200	FALSE	FALSE	FALSE	FALSE	FALSE	FALSE	FALSE	FALSE	FALSE	FALSE	10537640	11582760	0.658236	0.846087	0.909769	4082	MARCKS
V9HW71;P30040;F8VY02	HEL-S-107;ERP29	4	4	17.2	9	0	25.973	1474900	1817500	1938400	1557700	1244400	1612400	2641700	1530000	1684800	2235600	2738100	HEL-S-107	724	1474900	1817500	1938400	1557700	1244400	1612400	2641700	1530000	1684800	2235600	FALSE	FALSE	FALSE	FALSE	FALSE	FALSE	FALSE	FALSE	FALSE	FALSE	1718940	1828540	0.760817	0.847678	0.940061	10961	ERP29;HEL-S-107
V9HWC7;P30041	HEL-S-128m;PRDX6	5	11	48.7	105	0	129.7	68778000	93769000	71573000	67034000	70525000	94769000	100010000	46179000	81592000	51650000	113490000	HEL-S-128m	54	68778000	9.3769e+07	71573000	67034000	7.0525e+07	94769000	100010000	46179000	81592000	51650000	FALSE	FALSE	FALSE	FALSE	FALSE	FALSE	FALSE	FALSE	FALSE	FALSE	78461000	70714800	0.578249	0.83721	1.10954	9588	HEL-S-128m;PRDX6
V9HWI1;P30043;M0R192;A0A2R8YEP4;A0A2R8Y7Y9;M0QZL1	HEL-S-10;BLVRB	6	8	51.5	66	0	83.504	18756000	15532000	51515000	64662000	27707000	46888000	15372000	27953000	17657000	14539000	57898000	HEL-S-10	100	18756000	15532000	51515000	64662000	27707000	46888000	15372000	27953000	17657000	14539000	FALSE	FALSE	FALSE	FALSE	FALSE	FALSE	FALSE	FALSE	FALSE	FALSE	24464600	35651600	0.373385	0.83721	0.686213	645	BLVRB
V9HW35;P30044-2;P30044-3;P30044;P30044-4	HEL-S-55;PRDX5	5	4	34.6	12	0	28.39	6239000	7384800	0	0	5868800	6793400	6045400	0	0	0	10883000	HEL-S-55	351	6.239e+06	7.3848e+06	837744	428482	5868800	6.7934e+06	6.0454e+06	317379	1.15825e+06	426815	FALSE	FALSE	TRUE	TRUE	FALSE	FALSE	FALSE	TRUE	TRUE	TRUE	4.32641e+06	2.7736e+06	0.398625	0.83721	1.55985	25824	HEL-S-55;PRDX5
Q53Y51;P30046;J3KQ18;B4DJQ7;A0A0F7RPW6;B5MC82;B4E259;P30046-2;A6NHG4	DDT;DDTL	11	6	46.6	24	0	39.229	7975900	9196700	7778900	9887800	10604000	10252000	7641300	7505100	9823700	6358400	27204000	DDT	182	7975900	9.1967e+06	7778900	9.8878e+06	10604000	10252000	7641300	7505100	9.8237e+06	6358400	FALSE	FALSE	FALSE	FALSE	FALSE	FALSE	FALSE	FALSE	FALSE	FALSE	9246960	8157800	0.416796	0.83721	1.13351	1652	DDT;DDT2;DDTL
P30048-2;P30048;Q53HC2	PRDX3	4	6	26.1	38	0	45.369	16445000	11833000	10793000	9358500	10092000	23134000	10865000	17813000	21998000	12512000	21536000	PRDX3	216	16445000	11833000	10793000	9358500	10092000	23134000	10865000	17813000	21998000	12512000	FALSE	FALSE	FALSE	FALSE	FALSE	FALSE	FALSE	FALSE	FALSE	FALSE	15913800	13054900	0.473619	0.83721	1.21899	10935	PRDX3
P30049	ATP5D	1	2	13.7	17	0	22.786	7918400	6145900	4820100	0	5671900	6117500	6355300	3875500	5850400	4422800	22743000	ATP5D	203	7.9184e+06	6.1459e+06	4820100	460858	5671900	6117500	6.3553e+06	3875500	5850400	4422800	FALSE	FALSE	FALSE	TRUE	FALSE	FALSE	FALSE	FALSE	FALSE	FALSE	5641700	4.68603e+06	0.324799	0.83721	1.20394	513	ATP5F1D
P30084	ECHS1	2	10	43.8	37	0	168.74	19967000	21545000	12079000	15985000	24516000	31855000	14722000	13303000	24026000	14110000	23339000	ECHS1	198	19967000	21545000	12079000	15985000	24516000	31855000	14722000	13303000	24026000	14110000	FALSE	FALSE	FALSE	FALSE	FALSE	FALSE	FALSE	FALSE	FALSE	FALSE	23210400	15211200	0.0384436	0.83721	1.52588	1892	ECHS1
V9HWD6;P31946-2;P31946;B5BU24	HEL-S-1;YWHAB	9	5	48	53	0	159.31	20595000	22486000	17317000	21809000	19574000	15476000	19941000	23789000	14043000	16588000	29007000	HEL-S-1	167	20595000	22486000	17317000	21809000	19574000	15476000	19941000	23789000	14043000	16588000	FALSE	FALSE	FALSE	FALSE	FALSE	FALSE	FALSE	FALSE	FALSE	FALSE	17633400	20690200	0.20882	0.83721	0.852259	7529	YWHAB
V9HWH9;P31949;B2R5H0	HEL-S-43;S100A11	3	5	49.5	30	0	39.424	16486000	36858000	21391000	12669000	19875000	12286000	33126000	22074000	16446000	26639000	94269000	HEL-S-43	67	16486000	36858000	21391000	12669000	19875000	12286000	33126000	22074000	16446000	26639000	FALSE	FALSE	FALSE	FALSE	FALSE	FALSE	FALSE	FALSE	FALSE	FALSE	22420800	21149200	0.88856	0.850444	1.06013	6282	HEL-S-43;S100A11
P35270;B4DSF0	SPR	2	2	9.6	8	0	15.081	757450	1042300	0	761390	744650	906240	999840	745720	849220	939530	1238200	SPR	949	757450	1042300	464769	761390	744650	906240	999840	745720	849220	939530	FALSE	FALSE	TRUE	FALSE	FALSE	FALSE	FALSE	FALSE	FALSE	FALSE	896388	745834	0.218755	0.83721	1.20186	6697	SPR
P35555;Q75N88	FBN1	15	76	31.3	364	0	323.31	94020000	374740000	75649000	400040000	143310000	227540000	172990000	180070000	65295000	237260000	29441000	FBN1	165	9.402e+07	374740000	75649000	400040000	143310000	227540000	172990000	180070000	65295000	237260000	FALSE	FALSE	FALSE	FALSE	FALSE	FALSE	FALSE	FALSE	FALSE	FALSE	209629000	184553800	0.722322	0.847678	1.13587	2200	FBN1
P36871;B4DFP1;B7Z6C2;P36871-2;B4DDQ8;P36871-3	PGM1	7	19	37	112	0	139.38	37627000	34682000	15639000	31314000	26382000	31478000	37980000	34918000	34971000	28323000	19355000	PGM1	236	37627000	34682000	15639000	31314000	26382000	31478000	37980000	34918000	34971000	28323000	FALSE	FALSE	FALSE	FALSE	FALSE	FALSE	FALSE	FALSE	FALSE	FALSE	31167200	31495600	0.878911	0.850444	0.989573	5236	PGM1
P37802;P37802-2;X6RJP6	TAGLN2	4	10	58.8	45	0	88.978	17477000	28299000	9028100	18216000	9082700	15106000	15099000	20565000	12561000	13850000	26075000	TAGLN2	185	17477000	28299000	9.0281e+06	18216000	9.0827e+06	15106000	15099000	20565000	12561000	13850000	FALSE	FALSE	FALSE	FALSE	FALSE	FALSE	FALSE	FALSE	FALSE	FALSE	15779740	16077020	0.830026	0.850444	0.981509	8407	TAGLN2
P38117;P38117-2	ETFB	4	9	36.1	47	0	55.308	18474000	21998000	7048700	10297000	17195000	19687000	13804000	10711000	15415000	9692700	22113000	ETFB	210	18474000	21998000	7.0487e+06	10297000	17195000	19687000	13804000	10711000	15415000	9692700	FALSE	FALSE	FALSE	FALSE	FALSE	FALSE	FALSE	FALSE	FALSE	FALSE	16797540	12066940	0.149092	0.83721	1.39203	2109	ETFB
V9HWF2;P40925;P40925-3;P40925-2;B9A041;B8ZZ51;C9JF79	HEL-S-32;MDH1	9	12	36.8	82	0	118.54	37201000	60019000	45220000	48889000	62771000	43833000	92115000	53273000	53208000	66481000	86615000	HEL-S-32	74	37201000	60019000	4.522e+07	48889000	6.2771e+07	4.3833e+07	92115000	53273000	53208000	6.6481e+07	FALSE	FALSE	FALSE	FALSE	FALSE	FALSE	FALSE	FALSE	FALSE	FALSE	57262400	55339600	0.712088	0.847678	1.03475	4190	MDH1
P42126-2;P42126;Q96DC0;H3BS70	ECI1;DCI	4	6	21.4	12	0	40.196	3679000	3780100	2907800	2942900	3694900	5774300	5876700	2799100	2970700	2590000	5977100	ECI1	498	3679000	3780100	2907800	2942900	3694900	5774300	5876700	2799100	2970700	2590000	FALSE	FALSE	FALSE	FALSE	FALSE	FALSE	FALSE	FALSE	FALSE	FALSE	3762000	3641100	0.86965	0.850444	1.0332	1632	ECI1
P43034	PAFAH1B1	6	3	9.5	5	0	18.918	0	900630	1045600	1450700	1099200	1128600	1094800	1041800	1150800	878140	999710	PAFAH1B1	1010	585668	900630	1045600	1450700	1099200	1128600	1094800	1041800	1150800	878140	TRUE	FALSE	FALSE	FALSE	FALSE	FALSE	FALSE	FALSE	FALSE	FALSE	1031474	1.04371e+06	0.90834	0.851841	0.988273	5048	PAFAH1B1
P43652	AFM	1	9	14.9	28	0	58.591	6322600	9796900	9446800	6291500	7018200	4500300	5607700	5028200	5940600	9952200	3996100	AFM	619	6322600	9.7969e+06	9.4468e+06	6291500	7.0182e+06	4500300	5607700	5028200	5940600	9.9522e+06	FALSE	FALSE	FALSE	FALSE	FALSE	FALSE	FALSE	FALSE	FALSE	FALSE	7441640	6539360	0.611258	0.83721	1.13798	173	AFM
P47985;P0C7P4	UQCRFS1;UQCRFS1P1	2	3	11.3	12	0	22.02	5217100	4500200	0	2577400	0	5071200	4033800	0	3735100	2582100	5459100	UQCRFS1	529	5.2171e+06	4500200	944467	2577400	362982	5071200	4033800	497525	3735100	2582100	FALSE	FALSE	TRUE	FALSE	TRUE	FALSE	FALSE	TRUE	FALSE	FALSE	3.25032e+06	2.65406e+06	0.725914	0.847678	1.22466	7386	UQCRFS1;UQCRFS1P1
P48047;Q53HH2;H7C0C1	ATP5O	5	5	28.6	13	0	33.802	2710000	3903400	2377200	2105800	3433700	3546100	2815900	2796400	0	3387100	5398200	ATP5O	532	2710000	3903400	2377200	2105800	3433700	3546100	2815900	2796400	672996	3387100	FALSE	FALSE	FALSE	FALSE	FALSE	FALSE	FALSE	FALSE	TRUE	FALSE	2.98866e+06	2561060	0.993307	0.868345	1.16696	539	ATP5PO
P48059;P48059-4;P48059-2;P48059-5;P48059-3;A0A0M3HER1;A0A0J9YXC7	LIMS1	13	4	12.9	11	0	23.619	16643000	19617000	0	16497000	21898000	10751000	24767000	17486000	28674000	18059000	23463000	LIMS1	197	16643000	19617000	712337	16497000	21898000	10751000	24767000	17486000	28674000	18059000	FALSE	FALSE	TRUE	FALSE	FALSE	FALSE	FALSE	FALSE	FALSE	FALSE	19799800	1.52211e+07	0.313852	0.83721	1.30082	3987	LIMS1
Q53GL5;P48735-2;P48735;Q13584;B4DSZ6	IDH2	6	5	13.9	26	0	33.351	2987200	2337600	1852100	4056500	3165200	1745900	2395900	2937700	3822000	0	2389500	IDH2	764	2987200	2337600	1852100	4056500	3165200	1745900	2395900	2937700	3822000	1.16384e+06	FALSE	FALSE	FALSE	FALSE	FALSE	FALSE	FALSE	FALSE	FALSE	TRUE	2.44691e+06	2845880	0.458457	0.83721	0.859807	3418	IDH2
P49189;B9EKV4;B4DE91;B4DX14;P49189-2	ALDH9A1	6	13	30.4	59	0	94.699	31257000	39935000	19131000	33749000	33962000	26462000	41150000	31476000	23948000	29332000	27521000	ALDH9A1	178	31257000	3.9935e+07	19131000	33749000	33962000	26462000	41150000	31476000	23948000	29332000	FALSE	FALSE	FALSE	FALSE	FALSE	FALSE	FALSE	FALSE	FALSE	FALSE	30727800	31352600	0.968703	0.865749	0.980072	223	ALDH9A1
P49411	TUFM	2	9	22.8	31	0	57.459	7104000	3973400	5653400	3720700	7337800	6977500	4469400	6314200	7434900	5225300	3875900	TUFM	625	7104000	3973400	5.6534e+06	3720700	7.3378e+06	6977500	4.4694e+06	6314200	7.4349e+06	5225300	FALSE	FALSE	FALSE	FALSE	FALSE	FALSE	FALSE	FALSE	FALSE	FALSE	6189780	5452340	0.531349	0.83721	1.13525	7284	TUFM
P49419-2;A0A1B0GTY9;A0A1B0GUA1;A0A1B0GTG2;A0A1B0GW82;A0A1B0GW77;P49419-4;P49419;A0A0J9YWF7;A0A1B0GV49;A0A1B0GTJ4;H0YHM6	ALDH7A1	22	8	20.2	13	0	51.684	1914100	2055600	0	1392700	1725500	1402300	2448000	1504400	1834500	1256900	1542400	ALDH7A1	887	1914100	2055600	963586	1392700	1725500	1402300	2448000	1504400	1834500	1256900	FALSE	FALSE	TRUE	FALSE	FALSE	FALSE	FALSE	FALSE	FALSE	FALSE	1654960	1.64456e+06	0.85332	0.850444	1.00633	501	ALDH7A1
P49588;P49588-2;H3BPK7	AARS	3	3	3.4	5	0	17.197	1426200	1327700	990470	1352600	1256500	1179100	1420500	0	0	1053800	474630	AARS	1168	1426200	1327700	990470	1352600	1256500	1179100	1420500	649745	945167	1053800	FALSE	FALSE	FALSE	FALSE	FALSE	FALSE	FALSE	TRUE	TRUE	FALSE	1.15245e+06	1.1679e+06	0.912802	0.851841	0.986771	16	AARS
P49748;P49748-3;B3KPA6;Q53HR2;B4DEA8;P49748-2	ACADVL	17	17	27.6	81	0	116.73	21325000	20873000	10660000	14738000	20754000	27462000	22443000	13384000	20358000	14435000	9920100	ACADVL	370	21325000	20873000	10660000	14738000	20754000	27462000	22443000	13384000	20358000	14435000	FALSE	FALSE	FALSE	FALSE	FALSE	FALSE	FALSE	FALSE	FALSE	FALSE	20776400	16510000	0.220311	0.83721	1.25841	37	ACADVL
P49773;D6RC06;D6REP8;D6RE99;D6RD60;A4D2H4	HINT1;LOC346521	6	2	14.3	8	0	13.648	3718800	5383400	0	4703100	4179500	3670800	4716300	5314000	4095500	2982200	10958000	HINT1	348	3718800	5383400	352468	4703100	4179500	3670800	4716300	5.314e+06	4095500	2982200	FALSE	FALSE	TRUE	FALSE	FALSE	FALSE	FALSE	FALSE	FALSE	FALSE	4062280	3.76093e+06	0.476835	0.83721	1.08013	3094	HINT1;LOC346521
Q53HU0;P50990-2;P50990;Q7Z759;P50990-3	CCT8	7	14	26.5	62	0	91.904	12513000	8390500	13064000	15582000	12021000	14054000	11150000	11594000	12412000	10194000	7304100	CCT8	451	12513000	8.3905e+06	13064000	15582000	12021000	14054000	11150000	11594000	12412000	10194000	FALSE	FALSE	FALSE	FALSE	FALSE	FALSE	FALSE	FALSE	FALSE	FALSE	11414300	12780600	0.392503	0.83721	0.893096	10694	CCT8
Q53G72;P51572;P51572-2;A0A2R8Y5M6;Q53HT6;C9JMD7;C9JSP1;C9JQ75;C9J0M4	BCAP31	10	7	26	20	0	53.776	15775000	22903000	12227000	13579000	15740000	17506000	37882000	18734000	41651000	10258000	33072000	BCAP31	151	15775000	22903000	12227000	13579000	15740000	17506000	37882000	18734000	41651000	10258000	FALSE	FALSE	FALSE	FALSE	FALSE	FALSE	FALSE	FALSE	FALSE	FALSE	21611600	19639400	0.819157	0.850444	1.10042	10134	BCAP31
P51884;Q53FV4	LUM	3	11	39.9	151	0	301	88261000	224890000	239840000	136160000	96497000	136230000	140050000	93309000	78277000	96276000	184230000	LUM	33	8.8261e+07	224890000	239840000	136160000	9.6497e+07	136230000	140050000	9.3309e+07	78277000	96276000	FALSE	FALSE	FALSE	FALSE	FALSE	FALSE	FALSE	FALSE	FALSE	FALSE	126434000	139524000	0.709611	0.847678	0.906181	4060	LUM
Q6FHG6;P51888;Q7Z4B2	PRELP;MST161	3	10	28.5	79	0	72.891	15924000	19955000	57578000	13110000	16642000	17420000	16497000	13725000	19355000	25899000	19424000	PRELP	234	15924000	19955000	57578000	13110000	16642000	17420000	16497000	13725000	19355000	25899000	FALSE	FALSE	FALSE	FALSE	FALSE	FALSE	FALSE	FALSE	FALSE	FALSE	19854200	23366800	0.966187	0.865749	0.849676	5549	PRELP
P52209-2;P52209;B4E2U0;B4DL86;K7EM49;K7EMN2;K7EPF6	PGD	10	11	28.9	61	0	86.475	29180000	28550000	28101000	27443000	19490000	24718000	25649000	22853000	23425000	27818000	21592000	PGD	215	29180000	28550000	28101000	27443000	19490000	24718000	25649000	22853000	23425000	27818000	FALSE	FALSE	FALSE	FALSE	FALSE	FALSE	FALSE	FALSE	FALSE	FALSE	24800200	26645200	0.516472	0.83721	0.930757	5226	PGD
P53621;P53621-2	COPA	2	3	3	8	0	18.175	0	733290	0	0	732170	651390	551020	1025800	0	0	166660	COPA	1284	460113	733290	530105	622197	732170	651390	551020	1025800	859512	444497	TRUE	FALSE	TRUE	TRUE	FALSE	FALSE	FALSE	FALSE	TRUE	TRUE	684172	637847	0.66882	0.847678	1.07263	1314	COPA
V9HW80;P55072;Q96IF9;Q0IIN5;Q9NTC4	HEL-S-70;VCP;DKFZp434K0126	9	24	32.4	96	0	184.42	22883000	19642000	24569000	16920000	14559000	28295000	27753000	23688000	21721000	22725000	10764000	HEL-S-70	354	22883000	19642000	24569000	16920000	14559000	28295000	27753000	23688000	21721000	22725000	FALSE	FALSE	FALSE	FALSE	FALSE	FALSE	FALSE	FALSE	FALSE	FALSE	21388400	23162600	0.597406	0.83721	0.923402	7415	VCP
P55084;F5GZQ3;B4DY96;P55084-2;B4DDC9;B5MD38;D6W539	HADHB	11	11	23.2	46	0	73.468	20216000	21161000	12332000	14407000	18920000	25192000	16038000	13006000	15835000	12679000	14081000	HADHB	307	20216000	21161000	12332000	14407000	18920000	25192000	16038000	13006000	15835000	12679000	FALSE	FALSE	FALSE	FALSE	FALSE	FALSE	FALSE	FALSE	FALSE	FALSE	18757400	15199800	0.265058	0.83721	1.23406	3032	HADHB
P56385	ATP5I	1	2	30.4	5	0	11.963	0	2883300	0	0	3051300	2655600	2549900	2182000	2931900	2719900	14592000	ATP5I	299	707335	2883300	351228	365056	3051300	2655600	2549900	2182000	2931900	2719900	TRUE	FALSE	TRUE	TRUE	FALSE	FALSE	FALSE	FALSE	FALSE	FALSE	2848400	1.2311e+06	0.0118936	0.83721	2.3137	521	ATP5ME
P59768;G3V2C9;G3V3J9;G3V2N0	GNG2	5	3	49.3	10	0	22.121	0	2450300	2062200	0	1050700	2217800	3472300	2361200	1682600	1364700	11560000	GNG2	335	707974	2450300	2062200	791103	1050700	2217800	3472300	2361200	1682600	1364700	TRUE	FALSE	FALSE	TRUE	FALSE	FALSE	FALSE	FALSE	FALSE	FALSE	1753220	1.87896e+06	0.857497	0.850444	0.933082	54331	GNG2
V9HWK1;P60174-1;P60174;Q53HE2;B4DUI5;Q2QD09;P60174-4;U3KPZ0	HEL-S-49;TPI1	10	14	67.9	121	0	151.41	139640000	125490000	87148000	109110000	119080000	123950000	132790000	158760000	123430000	105810000	156210000	HEL-S-49	40	139640000	125490000	8.7148e+07	109110000	119080000	123950000	132790000	158760000	123430000	105810000	FALSE	FALSE	FALSE	FALSE	FALSE	FALSE	FALSE	FALSE	FALSE	FALSE	119552000	125489600	0.839494	0.850444	0.952685	7167	TPI1
Q53FA5;P60468;S4R3B5	SEC61B	3	2	26	4	0	11.892	0	1583500	0	0	938940	0	1115800	1024100	1359500	1129400	3071000	SEC61B	693	339116	1583500	695905	341016	938940	406460	1115800	1024100	1359500	1129400	TRUE	FALSE	TRUE	TRUE	FALSE	TRUE	FALSE	FALSE	FALSE	FALSE	1.08356e+06	703187	0.204086	0.83721	1.54093	10952	SEC61B
V9HWA6;P60981;F6RFD5;P60981-2;B7Z9M9	HEL32;DSTN	5	4	30.9	14	0	27.486	0	0	0	5206500	2610700	3675900	4302000	4380900	4009100	0	6395100	HEL32	487	1.10188e+06	1.18801e+06	558144	5206500	2610700	3675900	4302000	4380900	4009100	343520	TRUE	TRUE	TRUE	FALSE	FALSE	FALSE	FALSE	FALSE	FALSE	TRUE	2.36545e+06	3.10988e+06	0.670687	0.847678	0.760622	11034	DSTN;HEL32
P61026;Q53T70	RAB10	2	3	20.5	22	0	19.576	2936400	5235300	2593400	3638900	3405100	2483100	4960800	4311300	0	3233700	5943600	RAB10	501	2936400	5235300	2593400	3638900	3405100	2483100	4960800	4311300	431248	3233700	FALSE	FALSE	FALSE	FALSE	FALSE	FALSE	FALSE	FALSE	TRUE	FALSE	2.95769e+06	3688160	0.321025	0.83721	0.801942	10890	RAB10
V9HW41;P61088;F8VZ29;F8VSD4;F8VV71;Q5JXB2	HEL-S-71;UBE2N;UBE2NL	7	3	23.7	9	0	25.724	5407800	5555000	5803400	4827800	4656500	5563800	5307700	7866100	5206900	0	11148000	HEL-S-71	341	5407800	5555000	5803400	4827800	4656500	5563800	5307700	7.8661e+06	5206900	543776	FALSE	FALSE	FALSE	FALSE	FALSE	FALSE	FALSE	FALSE	FALSE	TRUE	4.3052e+06	5842560	0.238275	0.83721	0.736868	7334	UBE2N;HEL-S-71;UBE2NL
P61160;B4DHK9;P61160-2;B4DWQ5;Q8IY98;F5H6T1	ACTR2	8	5	16	13	0	31.408	1212600	1144700	2941200	1825800	1598100	1862800	2115100	3658500	1554200	1136000	3221500	ACTR2	671	1212600	1144700	2941200	1825800	1598100	1862800	2115100	3658500	1554200	1136000	FALSE	FALSE	FALSE	FALSE	FALSE	FALSE	FALSE	FALSE	FALSE	FALSE	1459160	2350640	0.0801816	0.83721	0.62075	10097	ACTR2
P61981;B3KNB4;B4DE78;B4DHC4	YWHAG	4	9	51	66	0	174.21	116180000	98745000	56404000	77706000	93831000	69365000	122890000	93165000	72282000	80268000	118330000	YWHAG	50	116180000	9.8745e+07	5.6404e+07	7.7706e+07	93831000	69365000	122890000	9.3165e+07	7.2282e+07	80268000	FALSE	FALSE	FALSE	FALSE	FALSE	FALSE	FALSE	FALSE	FALSE	FALSE	82898200	93269000	0.638379	0.841486	0.888808	7532	YWHAG
Q5JR95;Q5JR94;P62241	RPS8	4	3	21.3	10	0	24.574	0	336700	0	0	543500	585600	593340	689460	0	0	1240000	RPS8	948	431805	336700	463395	1.27225e+06	543500	585600	593340	689460	463047	544300	TRUE	FALSE	TRUE	TRUE	FALSE	FALSE	FALSE	FALSE	TRUE	TRUE	494630	690049	0.264384	0.83721	0.716803	6202	RPS8
V9HW98;P62258;G9K389;G9K388;P62258-2;B7ZA86	HEL2;YWHAE;YWHAE/FAM22B fusion;YWHAE/FAM22A fusion	13	12	53.7	67	0	100.73	22043000	29872000	18720000	19775000	24674000	28684000	34870000	21329000	13513000	28623000	30891000	HEL2	157	22043000	29872000	18720000	19775000	24674000	28684000	34870000	21329000	13513000	28623000	FALSE	FALSE	FALSE	FALSE	FALSE	FALSE	FALSE	FALSE	FALSE	FALSE	25073200	23347400	0.780195	0.847678	1.07392	7531	YWHAE
P62269	RPS18	4	3	21.1	19	0	20.672	4410800	2618600	2713700	1921800	4693900	2394000	2772400	5874300	4255200	4250300	8078000	RPS18	415	4.4108e+06	2618600	2713700	1921800	4693900	2394000	2772400	5874300	4255200	4250300	FALSE	FALSE	FALSE	FALSE	FALSE	FALSE	FALSE	FALSE	FALSE	FALSE	3642400	3538600	0.791647	0.848788	1.02933	6222	RPS18
P62277;E9PS50;J3KMX5	RPS13	3	3	17.2	7	0	17.613	0	4778900	0	3156500	3712800	2371000	2619300	4091700	0	3643000	7210500	RPS13	454	808538	4778900	1.03607e+06	3156500	3712800	2371000	2619300	4091700	620801	3643000	TRUE	FALSE	TRUE	FALSE	FALSE	FALSE	FALSE	FALSE	TRUE	FALSE	3.0253e+06	2.34242e+06	0.621958	0.83913	1.29153	6207	RPS13
Q5T8U3;P62424	RPL7A	4	3	16.8	6	0	20.24	1989500	1270400	1248500	0	2542800	1402500	1101400	4428500	1887400	2566300	4206700	RPL7A	603	1989500	1270400	1248500	485569	2542800	1402500	1101400	4428500	1887400	2566300	FALSE	FALSE	FALSE	TRUE	FALSE	FALSE	FALSE	FALSE	FALSE	FALSE	1933880	1.85069e+06	0.516433	0.83721	1.04495	6130	RPL7A
Q6FHM2;P62879;C9JIS1;C9JXA5;C9JZN1;E7EP32;Q9HAV0;A8K3F6	GNB2;GNB4	16	4	24.4	18	0	33.89	10181000	11695000	5084100	0	8566900	4500800	14341000	5248300	7913700	5246600	12026000	GNB2	326	10181000	11695000	5084100	1.30307e+06	8566900	4500800	14341000	5248300	7.9137e+06	5.2466e+06	FALSE	FALSE	FALSE	TRUE	FALSE	FALSE	FALSE	FALSE	FALSE	FALSE	7584600	7.23149e+06	0.566965	0.83721	1.04883	2783	GNB2;GNB4
P63096;P63096-2;C9JPP4	GNAI1	28	4	24.6	15	0	27.674	3915500	3465200	2222400	2642200	5915300	3683700	6866100	2292100	3288700	2631100	5807400	GNAI1	507	3915500	3465200	2222400	2642200	5915300	3683700	6866100	2292100	3288700	2631100	FALSE	FALSE	FALSE	FALSE	FALSE	FALSE	FALSE	FALSE	FALSE	FALSE	3796800	3587660	0.667484	0.847678	1.05829	2770	GNAI1
P63261;B4E3A4;B4DVQ0;I3L3I0;I3L1U9;I3L4N8	ACTG1	10	1	60.3	362	0	323.31	959640000	1118300000	1114200000	1038700000	788800000	848920000	1140000000	1480700000	676930000	832910000	1036600000	ACTG1	5	959640000	1118300000	1114200000	1038700000	788800000	8.4892e+08	1140000000	1480700000	6.7693e+08	8.3291e+08	FALSE	FALSE	FALSE	FALSE	FALSE	FALSE	FALSE	FALSE	FALSE	FALSE	853172000	1146648000	0.044773	0.83721	0.744057	71	ACTG1
V9HW56;P67936;A0A2R8Y5V9;B4DVY2;A0A2R8YGX3;A0A2R8YH90;A0A2R8YE05;K7ENT6;P67936-2;B4DTB1;K7EMU5;A0A2R8YEU4	HEL-S-108;TPM4	19	9	50	49	0	108.23	37809000	28582000	17362000	28493000	23085000	23079000	37408000	39185000	29501000	27420000	39709000	HEL-S-108	133	37809000	28582000	17362000	28493000	23085000	23079000	37408000	39185000	29501000	27420000	FALSE	FALSE	FALSE	FALSE	FALSE	FALSE	FALSE	FALSE	FALSE	FALSE	26333400	32051400	0.408106	0.83721	0.821599	7171	TPM4;HEL-S-108
Q6IPT9;Q6IPS9;Q6IPN6;Q53HR5;Q53HQ7;Q53HM9;Q53GE9;Q53G85;Q5VTE0;P68104;B4DNE0;Q96RE1;Q9NZS6;A0A087WVQ9;A8K9C4;Q53GA1;P68104-2;Q8IUB0;B4DV42;A0A2U3TZH3;Q05639;Q96C29;Q8TBL1;Q6P082;Q96CD8;Q6P4C9;Q504Z0;B4E2C5;Q53HR1;Q16577;A0A087WV01;Q9H2I7;Q53G89	EEF1A1;EEF1A1P5;EEF1A1L14;EEF1A2;PTI-1	45	7	17.7	56	0	46.854	52085000	57550000	56937000	52663000	67867000	71529000	61911000	68478000	49043000	63115000	60630000	EEF1A1	95	5.2085e+07	5.755e+07	56937000	5.2663e+07	6.7867e+07	71529000	61911000	68478000	4.9043e+07	63115000	FALSE	FALSE	FALSE	FALSE	FALSE	FALSE	FALSE	FALSE	FALSE	FALSE	61820800	58414800	0.661699	0.847678	1.05831	1915	EEF1A1;EEF1A1L14;EEF1A1P5;EEF1A2;PTI-1
Q8N6N5;Q8IZ29;P68371;Q8IWP6;B3KML9;Q96HX0	TUBB2C;TUBB4B	21	1	47.4	53	0	148.99	10600000	12639000	12159000	11999000	14241000	16974000	17908000	15784000	14918000	14273000	19014000	TUBB2C	240	10600000	12639000	12159000	11999000	14241000	16974000	17908000	15784000	14918000	14273000	FALSE	FALSE	FALSE	FALSE	FALSE	FALSE	FALSE	FALSE	FALSE	FALSE	14609000	13690000	0.580571	0.83721	1.06713	10383	TUBB2C;TUBB4B
P80723-2;P80723;U3KQP0	BASP1	3	4	32.4	12	0	26.27	4146500	1770900	1709600	1930700	1369800	0	1159000	0	1735000	1004600	2991200	BASP1	702	4146500	1770900	1709600	1930700	1369800	368070	1159000	583066	1735000	1004600	FALSE	FALSE	FALSE	FALSE	FALSE	TRUE	FALSE	TRUE	FALSE	FALSE	1.24967e+06	1.90577e+06	0.420934	0.83721	0.655731	10409	BASP1
P84157-2;K7EQX8;Q6ZR64;P84157-3;P84157	MXRA7	5	2	12.4	18	0	32.635	8390400	7381000	3895300	5743600	4418400	3842800	12216000	6679200	6108300	7314100	23321000	MXRA7	199	8390400	7.381e+06	3895300	5.7436e+06	4418400	3842800	12216000	6.6792e+06	6108300	7.3141e+06	FALSE	FALSE	FALSE	FALSE	FALSE	FALSE	FALSE	FALSE	FALSE	FALSE	5812920	7384900	0.434851	0.83721	0.787136	439921	MXRA7
Q5U0D2;Q01995;Q53GC9;Q6FI52;H0YCU9;Q59FA5	TAGLN	10	15	71.1	69	0	272.02	78581000	57992000	13746000	88415000	53651000	189370000	46661000	86310000	151140000	22163000	105850000	TAGLN	59	78581000	57992000	13746000	88415000	53651000	189370000	46661000	8.631e+07	151140000	22163000	FALSE	FALSE	FALSE	FALSE	FALSE	FALSE	FALSE	FALSE	FALSE	FALSE	94863200	62742600	0.535914	0.83721	1.51194	6876	TAGLN
Q02952-3;Q02952-2;Q02952	AKAP12	5	22	18.1	76	0	258.09	17908000	20746000	7986500	11904000	10517000	11752000	23117000	11512000	15968000	16194000	4279700	AKAP12	600	17908000	20746000	7.9865e+06	11904000	10517000	11752000	23117000	11512000	15968000	16194000	FALSE	FALSE	FALSE	FALSE	FALSE	FALSE	FALSE	FALSE	FALSE	FALSE	15035400	14485500	0.759209	0.847678	1.03796	9590	AKAP12
Q2TNI1;Q03135;A9XTE5;Q59E85;E9PCT5	CAV1	5	3	33.7	45	0	69.444	25047000	40583000	13018000	20913000	19285000	34096000	44234000	16754000	27291000	18326000	61306000	CAV1	93	25047000	4.0583e+07	13018000	20913000	19285000	34096000	4.4234e+07	16754000	27291000	18326000	FALSE	FALSE	FALSE	FALSE	FALSE	FALSE	FALSE	FALSE	FALSE	FALSE	27916200	23993200	0.492477	0.83721	1.1635	857	CAV1
Q03252;A0A0A7M1X5	LMNB2	2	8	15.5	14	0	47.806	2636700	0	3381700	0	6278300	1710900	2121900	5179000	2409700	2174100	1448100	LMNB2	907	2636700	696097	3381700	505359	6278300	1710900	2121900	5179000	2409700	2174100	FALSE	TRUE	FALSE	TRUE	FALSE	FALSE	FALSE	FALSE	FALSE	FALSE	2.65382e+06	2.76493e+06	0.928275	0.857328	0.959814	84823	LMNB2
Q04828	AKR1C1	1	0	13.6	32	0	39.547	17933000	27943000	19440000	17477000	12925000	18511000	18000000	24890000	20672000	17118000	21431000	AKR1C1	218	17933000	27943000	19440000	17477000	12925000	18511000	18000000	24890000	20672000	17118000	FALSE	FALSE	FALSE	FALSE	FALSE	FALSE	FALSE	FALSE	FALSE	FALSE	19433800	19548000	0.867873	0.850444	0.994158	1645	AKR1C1
Q05DB4;Q9Y5Z4;Q9Y5Z4-2	HEBP2	4	6	31.3	31	0	60.459	5993300	7188400	4515100	3982200	5901700	9763100	6175500	3347100	5879600	4553400	12883000	HEBP2	325	5.9933e+06	7188400	4515100	3982200	5901700	9.7631e+06	6175500	3347100	5879600	4553400	FALSE	FALSE	FALSE	FALSE	FALSE	FALSE	FALSE	FALSE	FALSE	FALSE	6657240	4802640	0.112879	0.83721	1.38616	23593	HEBP2
Q06033-2;Q06033;A0A087WW43;E7ET33;B4DPQ4	ITIH3	6	3	4.9	3	0	20.626	1195300	930600	0	1484300	820810	6175000	0	0	0	1334000	892130	ITIH3	1029	1195300	930600	587111	1484300	820810	6175000	597837	785195	368785	1334000	FALSE	FALSE	TRUE	FALSE	FALSE	FALSE	TRUE	TRUE	TRUE	FALSE	1.92584e+06	929949	0.537951	0.83721	2.07091	3699	ITIH3
Q06830;A0A0A0MSI0;B2R4P2;A0A0A0MRQ5	PRDX1	4	8	60.3	74	0	76.452	103900000	89241000	99284000	121590000	89319000	118510000	106240000	125490000	99765000	94171000	150460000	PRDX1	44	103900000	8.9241e+07	99284000	121590000	8.9319e+07	118510000	106240000	125490000	99765000	9.4171e+07	FALSE	FALSE	FALSE	FALSE	FALSE	FALSE	FALSE	FALSE	FALSE	FALSE	98201200	111300800	0.239481	0.83721	0.882305	5052	PRDX1
Q07954	LRP1	2	18	4.1	39	0	112.43	5440900	8823600	4121200	5772600	3575900	3601800	6654600	3689900	4096300	3556700	485120	LRP1	1159	5440900	8.8236e+06	4121200	5772600	3575900	3601800	6654600	3689900	4096300	3556700	FALSE	FALSE	FALSE	FALSE	FALSE	FALSE	FALSE	FALSE	FALSE	FALSE	4730860	5135840	0.579533	0.83721	0.921146	4035	LRP1
Q07960;H0YE29;B4DPZ4	ARHGAP1	5	5	16.2	9	0	32.437	0	1633200	1656900	1417900	0	2025500	1288700	1814500	0	0	1048700	ARHGAP1	996	865961	1633200	1656900	1417900	276928	2025500	1288700	1814500	784928	247982	TRUE	FALSE	FALSE	FALSE	TRUE	FALSE	FALSE	FALSE	TRUE	TRUE	993708	1.40879e+06	0.151323	0.83721	0.705361	392	ARHGAP1
Q08257;Q08257-2;Q08257-3;A6NP24	CRYZ	5	5	16.4	8	0	30.704	0	0	1293300	2041600	2568500	0	2499000	2186600	0	0	1732200	CRYZ	861	742535	442720	1293300	2041600	2568500	692229	2499000	2186600	345047	873022	TRUE	TRUE	FALSE	FALSE	FALSE	TRUE	FALSE	FALSE	TRUE	TRUE	984303	1.75261e+06	0.0737743	0.83721	0.561622	1429	CRYZ
Q09666	AHNAK	13	84	29.3	306	0	323.31	102520000	130410000	107650000	65813000	84822000	61675000	122230000	81949000	81086000	134780000	5914200	AHNAK	502	102520000	130410000	107650000	6.5813e+07	8.4822e+07	61675000	122230000	8.1949e+07	81086000	134780000	FALSE	FALSE	FALSE	FALSE	FALSE	FALSE	FALSE	FALSE	FALSE	FALSE	9.85546e+07	96032400	0.980791	0.865749	1.02626	79026	AHNAK
Q0KKI6;Q8TCD0;Q7Z3Y4;Q6GMX0;P01834;Q5EFE6	IGKC	17	0	48.4	12	0	26.151	0	43123000	28793000	42024000	0	26081000	44292000	31110000	39781000	38456000	55815000	IGKC	102	664716	43123000	28793000	42024000	508062	26081000	44292000	31110000	39781000	38456000	TRUE	FALSE	FALSE	FALSE	TRUE	FALSE	FALSE	FALSE	FALSE	FALSE	2.95898e+07	2.93767e+07	0.96546	0.865749	1.00725	NA	IGKC
Q10567-4;Q10567-3;Q10567-2;Q10567;C9J1E7	AP1B1	11	1	5.9	16	0	30.371	2050300	3294700	1847800	0	2067900	2438100	2485400	3341100	2450900	2848800	1161200	AP1B1	966	2050300	3294700	1847800	392162	2067900	2438100	2485400	3341100	2450900	2848800	FALSE	FALSE	FALSE	TRUE	FALSE	FALSE	FALSE	FALSE	FALSE	FALSE	2620080	2.02335e+06	0.25393	0.83721	1.29492	162	AP1B1
Q12797;Q12797-10;B8Y0L3	ASPH	15	8	12.5	29	0	110.73	9436300	6038300	5226600	5450100	8204800	7381100	12929000	7103800	7154300	7956100	5660500	ASPH	514	9436300	6038300	5226600	5450100	8204800	7381100	12929000	7103800	7154300	7956100	FALSE	FALSE	FALSE	FALSE	FALSE	FALSE	FALSE	FALSE	FALSE	FALSE	7346920	8029160	0.868573	0.850444	0.91503	444	ASPH
Q13011;M0R248	ECH1	8	9	28.4	39	0	63.538	17360000	13724000	6912900	13991000	13553000	15686000	16197000	12783000	21992000	7775100	16747000	ECH1	274	17360000	13724000	6912900	13991000	13553000	15686000	16197000	12783000	21992000	7.7751e+06	FALSE	FALSE	FALSE	FALSE	FALSE	FALSE	FALSE	FALSE	FALSE	FALSE	14546020	13448780	0.780026	0.847678	1.08159	1891	ECH1
Q59EG8;Q13200-3;Q13200;B4DM22;Q13200-2;Q9NSM5;Q13041	PSMD2;DKFZp564A2282	8	7	8.5	14	0	44.578	2826100	2839500	2284700	2856500	2240600	1884400	3209500	2982800	0	2416800	1139600	PSMD2	970	2826100	2839500	2284700	2856500	2240600	1884400	3209500	2982800	1.24843e+06	2416800	FALSE	FALSE	FALSE	FALSE	FALSE	FALSE	FALSE	FALSE	TRUE	FALSE	2.12595e+06	2831920	0.0850195	0.83721	0.750709	5708	DKFZp564A2282;PSMD2
V9HWG1;Q13228;Q13228-4;Q13228-2;Q13228-3;B4DPI7	HEL-S-134P;SELENBP1	12	16	39.4	108	0	146.75	22174000	26231000	24587000	21517000	16985000	24693000	30892000	12980000	15441000	20993000	15870000	HEL-S-134P	283	22174000	26231000	24587000	21517000	16985000	24693000	30892000	12980000	15441000	20993000	FALSE	FALSE	FALSE	FALSE	FALSE	FALSE	FALSE	FALSE	FALSE	FALSE	20868600	22430000	0.787626	0.847678	0.930388	8991	HEL-S-134P;SELENBP1
Q53FI7;Q13642-1;Q13642-5;Q13642-4;B7Z4B7;B7Z6U8;B7Z5V0;B7Z5T3;B7Z9A1;Q5JXI8;Q13642;B3KRI9;A0A0D9SFZ9;Q5JXH8;Q5JXH7;Q5JXI3;Q5JXI2;Q13642-3	FHL1	27	13	43.9	107	0	197.6	16191000	61577000	13985000	65023000	34327000	34563000	122260000	47679000	31706000	38339000	69118000	FHL1	86	16191000	61577000	13985000	65023000	34327000	34563000	122260000	47679000	31706000	38339000	FALSE	FALSE	FALSE	FALSE	FALSE	FALSE	FALSE	FALSE	FALSE	FALSE	40102400	53027600	0.986641	0.866327	0.756255	2273	FHL1
Q13683-3;J3KNV4;Q4LE35;Q13683-9;Q13683-7;Q13683-10;Q13683;Q13683-13;B3KMS6	ITGA7;ITGA7 variant protein	11	13	13.8	36	0	110.39	7564400	6770200	4113000	3559700	5955400	7671700	10990000	2486600	7463100	3531700	3141600	ITGA7	681	7564400	6770200	4113000	3559700	5.9554e+06	7671700	10990000	2486600	7463100	3531700	FALSE	FALSE	FALSE	FALSE	FALSE	FALSE	FALSE	FALSE	FALSE	FALSE	6278420	5742740	0.541089	0.83721	1.09328	3679	ITGA7
Q13885;Q9BVA1;O43209;A0A024QZU2;B7Z4N1;Q9UGA2	TUBB2A;TUBB2B;DKFZp566F223	6	1	41.6	15	0	18.892	894730	1776700	1400300	0	0	1294700	1604000	2099400	1914500	1239600	1470600	TUBB2A	905	894730	1776700	1400300	616251	446690	1294700	1604000	2099400	1914500	1239600	FALSE	FALSE	FALSE	TRUE	TRUE	FALSE	FALSE	FALSE	FALSE	FALSE	1.33444e+06	1.32294e+06	0.970973	0.865749	1.00869	7280	TUBB2B;TUBB2A
Q14019;H3BT58	COTL1	2	5	27.5	19	0	29.976	6409900	6344300	6823200	3952000	4957900	5025700	5641200	27049000	5267500	5419900	17926000	COTL1	258	6409900	6.3443e+06	6823200	3952000	4957900	5025700	5641200	27049000	5.2675e+06	5419900	FALSE	FALSE	FALSE	FALSE	FALSE	FALSE	FALSE	FALSE	FALSE	FALSE	5403060	9.97506e+06	0.310986	0.83721	0.541657	23406	COTL1
Q14112-2;Q14112;A0A087WZP6;Q8IV28;H0YJV3;B4DPX8;Q5CZI2	NID2;DKFZp686D12108	7	13	11.4	24	0	90.042	2653500	1151900	8629800	1108300	5581600	1698000	1764900	1479200	873710	9482700	1102400	NID2	981	2653500	1151900	8.6298e+06	1108300	5.5816e+06	1698000	1764900	1479200	873710	9482700	FALSE	FALSE	FALSE	FALSE	FALSE	FALSE	FALSE	FALSE	FALSE	FALSE	3757582	3127140	0.913606	0.851841	1.2016	22795	NID2
Q14204	DYNC1H1	8	17	3.8	38	0	100.63	3891800	4959800	3810400	2023000	3705900	5034300	4669900	4532600	4244200	4211500	335260	DYNC1H1	1212	3891800	4959800	3810400	2023000	3705900	5034300	4.6699e+06	4532600	4244200	4211500	FALSE	FALSE	FALSE	FALSE	FALSE	FALSE	FALSE	FALSE	FALSE	FALSE	4431140	3785540	0.320752	0.83721	1.17054	1778	DYNC1H1
Q15075;A8K7J3	EEA1	3	6	4.8	8	0	38.165	0	1336500	0	0	0	1124800	1544100	1036600	1114400	0	251330	EEA1	1255	761868	1336500	837573	616835	388326	1124800	1544100	1036600	1114400	320996	TRUE	FALSE	TRUE	TRUE	TRUE	FALSE	FALSE	FALSE	FALSE	TRUE	857004	959395	0.536005	0.83721	0.893276	8411	EEA1
Q15084-3;Q15084;Q15084-4;Q15084-5;Q15084-2	PDIA6	5	9	25.4	50	0	68.001	6024700	8635000	5140500	5028500	4513100	9090700	8023200	7102500	8084500	6725500	8889600	PDIA6	400	6024700	8.635e+06	5140500	5028500	4513100	9090700	8.0232e+06	7102500	8084500	6725500	FALSE	FALSE	FALSE	FALSE	FALSE	FALSE	FALSE	FALSE	FALSE	FALSE	7409760	6263880	0.408755	0.83721	1.18293	10130	PDIA6
Q15149-7;Q15149-8;Q15149-9;Q15149-5;Q15149-4;Q15149-6;Q15149-3;Q15149-2;Q15149	PLEC	14	30	7.1	59	0	175.01	16749000	7439800	9145200	8223800	9794600	11441000	8969100	13485000	18308000	12314000	816130	PLEC	1051	16749000	7439800	9.1452e+06	8.2238e+06	9.7946e+06	11441000	8969100	13485000	18308000	12314000	FALSE	FALSE	FALSE	FALSE	FALSE	FALSE	FALSE	FALSE	FALSE	FALSE	11859480	11314420	0.853554	0.850444	1.04817	5339	PLEC
V9HWB5;Q15181;Q5SQT6	HEL-S-66p;PPA1	3	7	28	24	0	62.897	3344000	8376800	3815400	0	2721900	4111700	6271800	3036600	5101000	5241700	5101400	HEL-S-66p	545	3344000	8376800	3815400	284568	2721900	4111700	6271800	3036600	5101000	5241700	FALSE	FALSE	FALSE	TRUE	FALSE	FALSE	FALSE	FALSE	FALSE	FALSE	5110620	3.35047e+06	0.20297	0.83721	1.52534	5464	HEL-S-66p;PPA1
V9HW95;Q15293;Q15293-2	HEL-S-84;RCN1	5	5	16.3	15	0	31.52	2556000	5850400	3187800	3025800	2425400	2295100	7676800	3606200	3909100	2441900	5823700	HEL-S-84	506	2556000	5850400	3187800	3025800	2425400	2295100	7.6768e+06	3606200	3909100	2441900	FALSE	FALSE	FALSE	FALSE	FALSE	FALSE	FALSE	FALSE	FALSE	FALSE	3384380	4010520	0.585097	0.83721	0.843876	5954	HEL-S-84;RCN1
Q53SS8;Q15365	PCBP1	4	4	19.9	35	0	39.989	4510300	6309400	5582200	4971300	5543400	5653400	4721100	6738900	6297300	6400700	6955700	PCBP1	463	4510300	6.3094e+06	5582200	4.9713e+06	5543400	5.6534e+06	4.7211e+06	6738900	6297300	6.4007e+06	FALSE	FALSE	FALSE	FALSE	FALSE	FALSE	FALSE	FALSE	FALSE	FALSE	6040840	5304760	0.228638	0.83721	1.13876	5093	PCBP1
Q6FGG2;Q15836;K7ENK9;K7EKX0;J3QRU4;F8WCA0;L7N2F9;P63027	VAMP3;VAMP2	15	4	52	19	0	39.037	3719800	5472800	2985700	3224800	4588900	4092200	6326800	3588900	2966700	0	17285000	VAMP3	267	3719800	5472800	2985700	3224800	4588900	4092200	6.3268e+06	3588900	2966700	627258	FALSE	FALSE	FALSE	FALSE	FALSE	FALSE	FALSE	FALSE	FALSE	TRUE	3.54957e+06	3969200	0.496809	0.83721	0.894279	9341	VAMP3;VAMP2
Q5TBU5;Q15847	hCG_1773630;ADIRF	3	5	80.3	41	0	245.47	139260000	133910000	111800000	80824000	141170000	121040000	98942000	82572000	77761000	137800000	796650000	hCG_1773630	7	139260000	133910000	111800000	80824000	141170000	121040000	98942000	82572000	77761000	137800000	FALSE	FALSE	FALSE	FALSE	FALSE	FALSE	FALSE	FALSE	FALSE	FALSE	122336200	102679600	0.339118	0.83721	1.19144	10974	ADIRF
Q15907;Q15907-2;H3BMH2;H3BSC1;A0A024R5Z8;P62491-2;P62491;B4DMN1	RAB11B;RAB11A	13	11	53.2	37	0	74.132	23800000	26996000	14266000	17914000	14569000	19569000	22578000	20342000	19521000	18050000	28233000	RAB11B	173	23800000	26996000	14266000	17914000	14569000	19569000	22578000	20342000	19521000	18050000	FALSE	FALSE	FALSE	FALSE	FALSE	FALSE	FALSE	FALSE	FALSE	FALSE	19741000	19780000	0.971699	0.865749	0.998028	9230	RAB11A;RAB11B
Q53EW8;Q16762;B4DVZ4	TST	4	3	11.4	13	0	19.437	1758900	2740100	1056600	1157300	2037100	2228500	1087800	1118600	1700900	0	2033400	TST	805	1758900	2740100	1056600	1157300	2037100	2228500	1087800	1118600	1700900	674950	FALSE	FALSE	FALSE	FALSE	FALSE	FALSE	FALSE	FALSE	FALSE	TRUE	1.87631e+06	1235840	0.22939	0.83721	1.51825	7263	TST
Q16853;Q16853-2	AOC3	8	15	23.2	162	0	172.61	204920000	229330000	125790000	149560000	201630000	242140000	371300000	163110000	194250000	217350000	153420000	AOC3	42	204920000	229330000	125790000	149560000	201630000	242140000	371300000	163110000	194250000	217350000	FALSE	FALSE	FALSE	FALSE	FALSE	FALSE	FALSE	FALSE	FALSE	FALSE	216940000	202936000	0.52489	0.83721	1.06901	8639	AOC3
Q53FF5;Q53FE8;Q9UNZ2;Q9UNZ2-5;Q9UNZ2-6;Q9UNZ2-4;F2Z2K0	NSFL1C	11	6	19.7	19	0	46.649	4927900	2894800	2851000	4201500	3109300	3311100	3558900	4435700	3476000	0	3200500	NSFL1C	675	4927900	2894800	2851000	4201500	3109300	3311100	3558900	4435700	3476000	572726	FALSE	FALSE	FALSE	FALSE	FALSE	FALSE	FALSE	FALSE	FALSE	TRUE	2.67279e+06	3995000	0.137873	0.83721	0.669033	55968	NSFL1C
Q53H26;Q06AH7;P02787;A0A0K0K1H8;B4DI57;B4DHZ6	TF	9	2	61.2	511	0	323.31	385940000	792740000	787010000	746070000	866510000	548780000	528090000	487880000	474180000	783640000	344050000	TF	22	385940000	7.9274e+08	7.8701e+08	746070000	8.6651e+08	5.4878e+08	528090000	487880000	474180000	7.8364e+08	FALSE	FALSE	FALSE	FALSE	FALSE	FALSE	FALSE	FALSE	FALSE	FALSE	693170000	586998000	0.399922	0.83721	1.18087	7018	TF
Q6IBT3;Q53HV2;Q99832-3;Q99832;B7Z7I4;Q99832-4;F8WAM2;B7Z1C9;Q99832-2	CCT7	9	4	7.7	15	0	25.362	3500300	3201600	2322100	0	3599700	2619200	2284800	3406400	3859600	3047300	1924700	CCT7	823	3500300	3201600	2322100	981950	3599700	2619200	2284800	3406400	3859600	3047300	FALSE	FALSE	FALSE	TRUE	FALSE	FALSE	FALSE	FALSE	FALSE	FALSE	3265480	2.49911e+06	0.183904	0.83721	1.30666	10574	CCT7
Q53TN4-3;Q53TN4	CYBRD1	2	3	17.5	12	0	60.571	4403700	3078200	5857300	5240700	6689300	0	15288000	0	3640800	0	20875000	CYBRD1	221	4403700	3078200	5857300	5240700	6689300	841387	15288000	535825	3640800	508856	FALSE	FALSE	FALSE	FALSE	FALSE	TRUE	FALSE	TRUE	FALSE	TRUE	2.95171e+06	6.26511e+06	0.321271	0.83721	0.471135	79901	CYBRD1
Q549J4;Q9NZD4	ERAF;AHSP	2	3	34.3	11	0	20.322	2344700	0	3215400	5472000	1532700	2452200	1231000	2966400	2608400	0	11530000	ERAF	336	2344700	373752	3215400	5472000	1532700	2452200	1231000	2966400	2608400	588666	FALSE	TRUE	FALSE	FALSE	FALSE	FALSE	FALSE	FALSE	FALSE	TRUE	1.51114e+06	3045900	0.0703502	0.83721	0.496124	51327	AHSP;ERAF
Q549N0;Q9Y281;Q9Y281-3	CFL2	5	3	34.9	4	0	29.772	0	2403700	0	0	1981900	2402800	1887700	0	0	2149300	3225700	CFL2	670	441385	2403700	758338	366844	1981900	2402800	1887700	687166	487283	2149300	TRUE	FALSE	TRUE	TRUE	FALSE	FALSE	FALSE	TRUE	TRUE	FALSE	1.885e+06	828287	0.0479507	0.83721	2.27578	1073	CFL2
Q5M7Z5;U3KQ56;Q9UBQ7	GRHPR	3	2	7.9	5	0	15.017	0	2460500	0	1486400	2295400	2718400	2442100	0	0	0	2653000	GRHPR	733	494897	2460500	368567	1486400	2295400	2718400	2442100	889677	1.27797e+06	328608	TRUE	FALSE	TRUE	FALSE	FALSE	FALSE	FALSE	TRUE	TRUE	TRUE	1.81618e+06	1.13633e+06	0.362257	0.83721	1.59828	9380	GRHPR
Q5SQT9;Q9NR31;H0Y5E8;Q8NG23;Q6FID4;Q9NR31-2;B2R679	SAR1A;SARA1	15	5	21.2	14	0	31.066	7999200	11910000	8244800	11978000	8211800	8933500	13727000	11428000	7837100	7984400	21535000	SAR1A	217	7.9992e+06	11910000	8244800	11978000	8.2118e+06	8933500	13727000	11428000	7.8371e+06	7984400	FALSE	FALSE	FALSE	FALSE	FALSE	FALSE	FALSE	FALSE	FALSE	FALSE	8975360	10675400	0.321245	0.83721	0.840752	56681	SAR1A;SARA1
Q5U000;Q9UBR2	CTSZ	2	4	12.9	11	0	25.477	5430500	20747000	4378400	6160700	4195600	6749600	4423600	7195600	5560000	0	12897000	CTSZ	323	5430500	20747000	4378400	6160700	4195600	6.7496e+06	4423600	7195600	5.56e+06	371327	FALSE	FALSE	FALSE	FALSE	FALSE	FALSE	FALSE	FALSE	FALSE	TRUE	7.52471e+06	5517760	0.682905	0.847678	1.36372	1522	CTSZ
Q86UY0;Q6EHZ3;Q658S9;Q8NBS9;A0A024QZV0;Q8NBS9-2	TXNDC5;STRF8;DKFZp666I134;hCG_1811539	6	9	26.4	34	0	89.441	10770000	11484000	6238200	8258400	8936500	10204000	15773000	16135000	11420000	7899100	11665000	TXNDC5	332	10770000	11484000	6.2382e+06	8258400	8.9365e+06	10204000	15773000	16135000	11420000	7.8991e+06	FALSE	FALSE	FALSE	FALSE	FALSE	FALSE	FALSE	FALSE	FALSE	FALSE	9988720	11434920	0.722724	0.847678	0.873528	81567	TXNDC5
Q6GMW4;P0DOX8;Q6PIK1;Q6GMW6;Q96E61;A0A0B4J231;Q6P5S3;Q6GMV7;Q6DHW4;B9A064;A0M8Q9;Q6P2J1;P0CG04	IGL@;IGLL5;C1 segment;IGLC1	15	0	39.1	70	0	27.722	26013000	29975000	52943000	30513000	25025000	24703000	18198000	19268000	27803000	23536000	44009000	Q6GMW4	125	26013000	29975000	5.2943e+07	30513000	25025000	24703000	18198000	19268000	27803000	23536000	FALSE	FALSE	FALSE	FALSE	FALSE	FALSE	FALSE	FALSE	FALSE	FALSE	26208400	29387000	0.860791	0.850444	0.891837	100423062	C1 segment;IGLC1;IGLL5
Q6LEU0;Q86Y82;B4DSZ1;B0AZT9;B1AJQ6	STX12	5	4	17.5	9	0	30.367	2881800	3520900	2074000	0	3036600	2074800	3806000	2717600	0	0	4839400	STX12	563	2881800	3520900	2074000	709245	3036600	2074800	3806000	2717600	506672	321860	FALSE	FALSE	FALSE	TRUE	FALSE	FALSE	FALSE	FALSE	TRUE	TRUE	1.89217e+06	2.43773e+06	0.377886	0.83721	0.7762	23673	STX12
Q6MZQ6	DKFZp686G11190	1	0	44.6	15	0	13.639	3609700	3796000	0	3792700	2569300	3251700	3880600	2582300	3825100	6902400	3334600	DKFZp686G11190	663	3609700	3796000	397046	3792700	2569300	3251700	3880600	2582300	3825100	6.9024e+06	FALSE	FALSE	TRUE	FALSE	FALSE	FALSE	FALSE	FALSE	FALSE	FALSE	4068900	2.85247e+06	0.245435	0.83721	1.42645	NA
Q6N092;Q6ZW64;Q96DK0	DKFZp686K18196	4	1	27.2	15	0	13.897	0	19481000	30812000	33892000	22657000	21617000	0	3741500	40048000	0	17245000	DKFZp686K18196	268	432892	19481000	30812000	33892000	22657000	21617000	535033	3741500	40048000	1.11239e+06	TRUE	FALSE	FALSE	FALSE	FALSE	FALSE	TRUE	FALSE	FALSE	TRUE	2.09831e+07	1.38827e+07	0.255032	0.83721	1.51146	NA	DKFZp686K18196
Q6N093;A0A286YEY4;P01859;Q68CN4	DKFZp686I04196;IGHG2;DKFZp686E23209	4	0	37.6	180	0	156.48	108060000	233880000	150330000	74933000	44913000	207430000	153840000	105950000	138440000	313290000	190210000	DKFZp686I04196	31	108060000	233880000	150330000	74933000	4.4913e+07	207430000	153840000	105950000	138440000	313290000	FALSE	FALSE	FALSE	FALSE	FALSE	FALSE	FALSE	FALSE	FALSE	FALSE	187590600	118622600	0.409001	0.83721	1.58141	NA	IGHG2;DKFZp686I04196
Q6NZI2;B4DPZ5;B4DNU9;B3KRY5;Q6NZI2-2	PTRF	6	17	41.8	123	0	323.31	70012000	97581000	63873000	43423000	72250000	95345000	149900000	59842000	78665000	72204000	112550000	PTRF	56	70012000	9.7581e+07	6.3873e+07	43423000	72250000	95345000	149900000	59842000	7.8665e+07	72204000	FALSE	FALSE	FALSE	FALSE	FALSE	FALSE	FALSE	FALSE	FALSE	FALSE	83209000	77410000	0.518768	0.83721	1.07491	284119	CAVIN1
Q6P528;Q9BXN1	ASPN	4	5	15.1	12	0	35.928	1566300	2809900	2175600	1636300	1460800	3841300	1464800	0	0	0	2327300	ASPN	770	1566300	2809900	2175600	1636300	1460800	3841300	1464800	404477	395508	1.07105e+06	FALSE	FALSE	FALSE	FALSE	FALSE	FALSE	FALSE	TRUE	TRUE	TRUE	1.91571e+06	1.4495e+06	0.777095	0.847678	1.32164	54829	ASPN
Q6P5S8	IGK@	1	1	50	241	0	323.31	184910000	194000000	354260000	139770000	152950000	235670000	163770000	99175000	176580000	288480000	411850000	IGK@	20	184910000	194000000	354260000	139770000	152950000	235670000	163770000	9.9175e+07	176580000	288480000	FALSE	FALSE	FALSE	FALSE	FALSE	FALSE	FALSE	FALSE	FALSE	FALSE	209536000	188377000	0.506537	0.83721	1.11232	NA
Q6ZN40	TPM1	1	0	35.3	28	0	48.6	24185000	7978200	5638900	23247000	29966000	27611000	25619000	54095000	45830000	11444000	28368000	Q6ZN40	172	24185000	7.9782e+06	5638900	23247000	29966000	27611000	25619000	54095000	45830000	11444000	FALSE	FALSE	FALSE	FALSE	FALSE	FALSE	FALSE	FALSE	FALSE	FALSE	24565840	26556980	0.922127	0.855846	0.925024	7168	TPM1
Q7Z531;Q7Z4Y4;Q9UIJ7;B3KWD9;Q9UIJ7-2;Q9UIJ7-3	AK3	6	4	20	15	0	25.425	1723200	1808700	1382100	1106100	2729300	3305400	2416100	1381800	1151700	663580	2451200	AK3	757	1723200	1808700	1382100	1106100	2729300	3305400	2416100	1381800	1151700	663580	FALSE	FALSE	FALSE	FALSE	FALSE	FALSE	FALSE	FALSE	FALSE	FALSE	1931736	1601860	0.836187	0.850444	1.20593	50808	AK3
Q8N355	IGL@	7	0	56	52	0	35.547	26798000	18323000	28971000	17987000	11857000	38201000	14880000	0	18684000	19618000	30289000	Q8N355	161	26798000	18323000	28971000	17987000	11857000	38201000	14880000	310821	18684000	19618000	FALSE	FALSE	FALSE	FALSE	FALSE	FALSE	FALSE	TRUE	FALSE	FALSE	21336600	1.77894e+07	0.362724	0.83721	1.1994	NA
Q8NEJ1;S6BGD6;Q567P1;Q6GMX3	IGL@	5	1	47	169	0	323.31	371010000	339120000	519860000	283170000	317880000	434380000	270040000	327720000	280750000	272850000	573420000	Q8NEJ1	16	371010000	339120000	519860000	283170000	317880000	434380000	270040000	327720000	280750000	272850000	FALSE	FALSE	FALSE	FALSE	FALSE	FALSE	FALSE	FALSE	FALSE	FALSE	328996000	354360000	0.735811	0.847678	0.928423	NA	IGL@
Q8NF17;A0A286YES1;Q6N030;Q5EBM2;P01860;Q86TT2	FLJ00385;DKFZp686I15212;IGHG3	6	5	36.7	77	0	66.275	29968000	36432000	56205000	13334000	14486000	23785000	13165000	45709000	19463000	73521000	30815000	FLJ00385	158	29968000	36432000	56205000	13334000	14486000	23785000	13165000	45709000	19463000	7.3521e+07	FALSE	FALSE	FALSE	FALSE	FALSE	FALSE	FALSE	FALSE	FALSE	FALSE	33537400	31676200	0.891842	0.850444	1.05876	NA	FLJ00385;IGHG3
Q969G5;E9PIE3	PRKCDBP	2	8	35.2	26	0	61.922	9548000	11462000	8616600	8415700	14749000	20131000	35925000	10947000	0	0	29577000	PRKCDBP	164	9548000	11462000	8.6166e+06	8.4157e+06	14749000	20131000	35925000	10947000	615006	606537	FALSE	FALSE	FALSE	FALSE	FALSE	FALSE	FALSE	FALSE	TRUE	TRUE	9.51271e+06	14690460	0.183152	0.83721	0.647543	112464	CAVIN3
Q969Z3;F6V6Z1;Q969Z3-2	2019-03-02	5	3	9.3	7	0	18.774	1643900	1832600	0	2218000	1059600	1489600	1403100	1213100	1536200	1137400	1513900	2019-03-02	893	1643900	1832600	539564	2218000	1059600	1489600	1403100	1213100	1536200	1137400	FALSE	FALSE	TRUE	FALSE	FALSE	FALSE	FALSE	FALSE	FALSE	FALSE	1411080	1.40353e+06	0.769507	0.847678	1.00538	54996	2019-03-02
Q96CM8-3;Q96CM8;Q96CM8-2;E9PF16;B4DTB9;D6RF87;Q96CM8-4	ACSF2	7	4	7.1	9	0	25.372	0	1112800	1132300	0	1833200	1208400	2281500	938430	0	1509600	1091600	ACSF2	985	1.38249e+06	1112800	1132300	762280	1833200	1208400	2281500	938430	615575	1509600	TRUE	FALSE	FALSE	TRUE	FALSE	FALSE	FALSE	FALSE	TRUE	FALSE	1.25592e+06	1.2994e+06	0.938003	0.86126	0.966534	80221	ACSF2
Q96CN7;D6RGE2;Q9Y3B5	ISOC1	3	2	8.4	6	0	11.304	0	1683100	0	0	1698200	1549000	2346800	1242100	0	0	1874400	ISOC1	834	1.33432e+06	1683100	312916	648523	1698200	1549000	2346800	1242100	289147	304682	TRUE	FALSE	TRUE	TRUE	FALSE	FALSE	FALSE	FALSE	TRUE	TRUE	1.10483e+06	1.17693e+06	0.79463	0.850444	0.938733	51015	ISOC1
Q96G03;B4DN40	PGM2	6	3	5.7	11	0	19.543	1377900	1267400	0	0	1425900	1585700	1898700	1894000	0	0	852630	PGM2	1043	1377900	1267400	689638	577286	1425900	1585700	1898700	1894000	969398	536538	FALSE	FALSE	TRUE	TRUE	FALSE	FALSE	FALSE	FALSE	TRUE	TRUE	1.15699e+06	1.2875e+06	0.865811	0.850444	0.898627	55276	PGM2
Q96IX5	USMG5	1	2	43.1	6	0	21.857	978850	1442900	1062800	0	1426700	1138300	2098800	1090300	1331800	1194100	9139900	USMG5	393	978850	1442900	1062800	666282	1426700	1138300	2098800	1090300	1331800	1194100	FALSE	FALSE	FALSE	TRUE	FALSE	FALSE	FALSE	FALSE	FALSE	FALSE	1306760	1.17941e+06	0.436874	0.83721	1.10798	84833	ATP5MD
Q96K68		1	1	30.8	105	0	177.6	389930000	128900000	250900000	185090000	138020000	323210000	89220000	213280000	199580000	140210000	183900000	Q96K68	34	389930000	128900000	250900000	185090000	138020000	323210000	8.922e+07	213280000	199580000	140210000	FALSE	FALSE	FALSE	FALSE	FALSE	FALSE	FALSE	FALSE	FALSE	FALSE	185984000	225684000	0.630428	0.841486	0.82409	NA
Q96QK1;Q53FR4;Q5HYM2	VPS35;DKFZp686O2462	6	8	11.3	36	0	60.995	4144200	4397900	4413400	3204400	3921600	5080400	4335700	4107900	5502800	3235200	2176200	VPS35	786	4144200	4397900	4413400	3204400	3921600	5080400	4335700	4107900	5.5028e+06	3235200	FALSE	FALSE	FALSE	FALSE	FALSE	FALSE	FALSE	FALSE	FALSE	FALSE	4427580	4041120	0.58358	0.83721	1.09563	55737	VPS35
Q99584	S100A13	2	3	31.6	16	0	18.109	0	4253400	3434800	2290700	2812900	2977800	3523300	3446700	0	0	10891000	S100A13	350	783502	4253400	3434800	2290700	2812900	2977800	3523300	3446700	370549	1.0779e+06	TRUE	FALSE	FALSE	FALSE	FALSE	FALSE	FALSE	FALSE	TRUE	TRUE	2.29851e+06	2.6958e+06	0.533191	0.83721	0.852626	6284	S100A13
Q99685;B2ZGL7;Q2VYF8;E7EWX8;A0A0C4DFN3;H7C599;H7C4E0;Q99685-2	MGLL	11	4	15.2	11	0	26.837	0	1567700	2123600	744160	989210	1585000	3650500	851960	1694000	2178200	2110100	MGLL	797	411224	1567700	2123600	744160	989210	1585000	3650500	851960	1694000	2178200	TRUE	FALSE	FALSE	FALSE	FALSE	FALSE	FALSE	FALSE	FALSE	FALSE	1602822	1.55629e+06	0.477211	0.83721	1.0299	11343	MGLL
Q9BRF8;Q9BRF8-2	CPPED1	4	5	15.6	8	0	34.62	2741600	2701900	0	0	2580900	0	4821700	4709400	2515400	2675800	3472600	CPPED1	650	2741600	2701900	291876	375403	2580900	781903	4.8217e+06	4709400	2515400	2675800	FALSE	FALSE	TRUE	TRUE	FALSE	TRUE	FALSE	FALSE	FALSE	FALSE	2.25118e+06	2.588e+06	0.607613	0.83721	0.869855	55313	CPPED1
Q9BRQ8-2;Q9BRQ8	AIFM2	2	4	12.8	9	0	26.426	0	0	0	0	1439500	1764600	1927400	1495200	0	1338900	1608300	AIFM2	879	698517	321894	1.12061e+06	423380	1439500	1764600	1927400	1495200	705500	1338900	TRUE	TRUE	TRUE	TRUE	FALSE	FALSE	FALSE	FALSE	TRUE	FALSE	1.11408e+06	1.13302e+06	0.918716	0.854236	0.983281	84883	AIFM2
Q9BRX8-2;Q9BRX8	FAM213A	2	8	38.5	34	0	59.538	9416000	15563000	12436000	7487800	9829700	18221000	14239000	10661000	9576000	11317000	18658000	FAM213A	247	9416000	15563000	12436000	7487800	9.8297e+06	18221000	14239000	10661000	9.576e+06	11317000	FALSE	FALSE	FALSE	FALSE	FALSE	FALSE	FALSE	FALSE	FALSE	FALSE	12901340	10847960	0.412659	0.83721	1.18929	84293	FAM213A
Q9H4A4;A6NKB8;Q7RU04	RNPEP	6	5	9.1	5	0	30.328	0	1241000	0	894870	0	0	0	773130	1108500	1017700	404930	RNPEP	1191	1.34232e+06	1241000	418812	894870	408214	407169	725898	773130	1108500	1017700	TRUE	FALSE	TRUE	FALSE	TRUE	TRUE	TRUE	FALSE	FALSE	FALSE	836517	831005	0.906161	0.851841	1.00663	6051	RNPEP
Q9HDC9;H0Y512;Q9HDC9-2	APMAP	3	10	22.1	46	0	78.252	26338000	24914000	13262000	15490000	26726000	24347000	29006000	11540000	18105000	12746000	18815000	APMAP	243	26338000	24914000	13262000	15490000	26726000	24347000	29006000	11540000	18105000	12746000	FALSE	FALSE	FALSE	FALSE	FALSE	FALSE	FALSE	FALSE	FALSE	FALSE	21367600	19127200	0.572568	0.83721	1.11713	57136	APMAP
Q9NPP6		4	0	31	20	0	88.527	9369300	5807500	8623300	13299000	4300100	11579000	3810400	4314700	5392300	5228700	7783100	Q9NPP6	426	9.3693e+06	5807500	8.6233e+06	13299000	4300100	11579000	3810400	4314700	5.3923e+06	5228700	FALSE	FALSE	FALSE	FALSE	FALSE	FALSE	FALSE	FALSE	FALSE	FALSE	6461520	7883340	0.622866	0.83913	0.819642	NA
V9HW91;Q9NQR4;B7Z3F9;B4DFB1;H7C579	HEL-S-8a;NIT2	5	2	11.6	10	0	16.342	0	811040	0	0	849340	569070	637170	402590	0	471370	696530	HEL-S-8a	1085	569934	811040	1.14837e+06	367815	849340	569070	637170	402590	756984	471370	TRUE	FALSE	TRUE	TRUE	FALSE	FALSE	FALSE	FALSE	TRUE	FALSE	691561	625175	0.526913	0.83721	1.10619	56954	NIT2;HEL-S-8a
Q9NTX5-6;Q9NTX5-2;Q9NTX5;Q9NTX5-3	ECHDC1	16	7	29.9	19	0	43.306	2362500	2808800	3661300	1584100	2341400	3350300	2720600	2349300	3125800	4328900	3500100	ECHDC1	647	2362500	2808800	3661300	1584100	2341400	3350300	2720600	2349300	3125800	4328900	FALSE	FALSE	FALSE	FALSE	FALSE	FALSE	FALSE	FALSE	FALSE	FALSE	3191040	2535560	0.216511	0.83721	1.25851	55862	ECHDC1
Q9UBI6;Q53GD1	GNG12	2	3	47.2	22	0	81.925	12987000	13632000	7840300	7036000	12538000	7725300	14097000	6901900	12432000	11801000	58247000	GNG12	99	12987000	13632000	7.8403e+06	7.036e+06	12538000	7725300	14097000	6901900	12432000	11801000	FALSE	FALSE	FALSE	FALSE	FALSE	FALSE	FALSE	FALSE	FALSE	FALSE	11625660	9772440	0.33847	0.83721	1.18964	55970	GNG12
Q9UJU6;Q59FH4;H0Y5J4;B4DDU5;B4DKZ4;B4DDD6;Q9UJU6-5;Q9UJU6-6;Q9UJU6-2;B4DXL9;Q9UJU6-4;Q9UJU6-3	DBNL	22	4	10.2	11	0	26.921	2377200	1396700	0	0	1277500	1693300	1787200	3388200	1747500	0	1732900	DBNL	860	2377200	1396700	436261	1.24637e+06	1277500	1693300	1787200	3388200	1747500	431755	FALSE	FALSE	TRUE	TRUE	FALSE	FALSE	FALSE	FALSE	FALSE	TRUE	1.30935e+06	1.84705e+06	0.580441	0.83721	0.708889	28988	DBNL
Q9Y277;Q9Y277-2;E5RK27;E5RFP6;E5RJN6;E5RHZ6	VDAC3	7	3	12.4	7	0	19.397	1256900	1513400	0	0	1233200	2260900	1766500	1129700	1644800	1180900	1926000	VDAC3	822	1256900	1513400	336676	1.20077e+06	1233200	2260900	1766500	1129700	1644800	1180900	FALSE	FALSE	TRUE	TRUE	FALSE	FALSE	FALSE	FALSE	FALSE	FALSE	1566640	1.13811e+06	0.196381	0.83721	1.37653	7419	VDAC3
Q9Y394-2;Q9Y394;H0YJE4;Q659E8;A0A087X0Z7;H0YJ66	DHRS7;DKFZp564H1664	6	2	6.6	4	0	12.02	1591800	2049200	0	0	1509800	1710200	1382000	1462400	1286600	1195000	1898000	DHRS7	831	1591800	2049200	534296	686181	1509800	1710200	1382000	1462400	1286600	1195000	FALSE	FALSE	TRUE	TRUE	FALSE	FALSE	FALSE	FALSE	FALSE	FALSE	1550160	1.13134e+06	0.146174	0.83721	1.3702	51635	DHRS7
Q9Y3Z3-3;Q9Y3Z3-4;Q9Y3Z3;A0A2R8YCS7	SAMHD1	16	5	9.2	5	0	28.682	1641400	3330100	1592100	0	0	1744900	1405000	1967500	0	0	1062800	SAMHD1	991	1641400	3330100	1592100	348489	369911	1744900	1405000	1967500	646444	776025	FALSE	FALSE	FALSE	TRUE	TRUE	FALSE	FALSE	FALSE	TRUE	TRUE	1.37348e+06	1.3909e+06	0.736316	0.847678	0.987474	25939	SAMHD1
Q9Y4G6;A0A1B0GVU7;G1UI21;H0YMT1	TLN2	5	31	19.7	72	0	224.32	21297000	14387000	13075000	8496800	16886000	12213000	24990000	12995000	13874000	15774000	2495000	TLN2	752	21297000	14387000	13075000	8.4968e+06	16886000	12213000	24990000	12995000	13874000	15774000	FALSE	FALSE	FALSE	FALSE	FALSE	FALSE	FALSE	FALSE	FALSE	FALSE	14626800	16170760	0.881518	0.850444	0.904521	83660	TLN2
V9HW68;Q6N096	HEL-214;DKFZp686I15196	21	0	47	608	0	323.31	349980000	350120000	1095400000	331410000	527630000	894490000	406350000	239350000	527780000	575210000	505530000	HEL-214	17	349980000	350120000	1095400000	331410000	527630000	8.9449e+08	406350000	239350000	527780000	575210000	FALSE	FALSE	FALSE	FALSE	FALSE	FALSE	FALSE	FALSE	FALSE	FALSE	575046000	484498000	0.376965	0.83721	1.18689	NA
